# Supplementary material for: Extracellular vesicles from Trichinella spiralis: Proteomic analysis and protective immunity
Source: PLoS Negl Trop Dis. 2022 Jun 23;16(6):e0010528. doi: 10.1371/journal.pntd.0010528 (PMC9258885; doi:10.1371/journal.pntd.0010528)
Supplement: S1 Table — (XLSX) [file pntd.0010528.s001.xlsx]

## Sheet: Annotation_Combine
Protein accession	Protein description	Gene name	Mol. weight [kDa]	Ts_EVs1.Sequence coverage [%]	Ts_EVs1.MS/MS Counts	Ts_EVs1.Peptides	Ts_EVs1.Unique peptides	Ts_EVs2.Sequence coverage [%]	Ts_EVs2.MS/MS Counts	Ts_EVs2.Peptides	Ts_EVs2.Unique peptides	Ts_EVs3.Sequence coverage [%]	Ts_EVs3.MS/MS Counts	Ts_EVs3.Peptides	Ts_EVs3.Unique peptides	Subcellular localization	Biological Process	Cellular Component	Molecular Function	KEGG KO No.	KEGG Gene	KEGG pathway	Pfam ID	Domain description	KOG category	KOG NO.	KOG description
A0A0V1B506	Vitellogenin (Fragment) OS=Trichinella spiralis OX=6334 GN=T01_5226 PE=4 SV=1	T01_5226	387.78	14.3	95	53	53	12.9	67	45	45	12.1	55	43	43	nucleus				K14462	APOB; apolipoprotein B	map04975 Fat digestion and absorption; map04977 Vitamin digestion and absorption; map04979 Cholesterol metabolism	PF09172	Domain of unknown function (DUF1943)	I	KOG4338	Predicted lipoprotein
A0A0V1BDE1	Serine protease 30 OS=Trichinella spiralis OX=6334 GN=Prss30 PE=4 SV=1	Prss30	131.2	11.5	76	14	7	11.9	66	14	6	9.3	50	12	6	plasma membrane				K09628	PRSS27; serine protease 27 [EC:3.4.21.-]		PF00089	Trypsin	O	KOG3627	Trypsin
A0A0V1BJP9	Snake venom 5'-nucleotidase OS=Trichinella spiralis OX=6334 GN=T01_12809 PE=3 SV=1	T01_12809	61.986	27.3	76	14	1	25.6	27	13	1	27.3	32	14	1	extracellular				K19970	NT5E, CD73; 5'-nucleotidase [EC:3.1.3.5]	map00230 Purine metabolism; map00240 Pyrimidine metabolism; map00760 Nicotinate and nicotinamide metabolism; map01100 Metabolic pathways	PF00149; PF02872	Calcineurin-like phosphoesterase; 5'-nucleotidase, C-terminal domain	F	KOG4419	5' nucleotidase
A0A0V1BCS6	Mannose-6-phosphate isomerase OS=Trichinella spiralis OX=6334 GN=T01_7294 PE=3 SV=16	T01_7294	477.27	4	60	18	18	4.2	55	19	19					plasma membrane				K00962	pnp, PNPT1; polyribonucleotide nucleotidyltransferase [EC:2.7.7.8]	map03018 RNA degradation	PF00106; PF01421; PF00090; PF01138; PF03725; PF00013	short chain dehydrogenase; Reprolysin (M12B) family zinc metalloprotease ; Thrombospondin type 1 domain; 3' exoribonuclease family, domain 1; 3' exoribonuclease family, domain 2; KH domain	J	KOG4818	Lysosomal-associated membrane protein
E5RYV9	Transmembrane protease serine 9 OS=Trichinella spiralis OX=6334 GN=Tmprss9 PE=4 SV=1	Tmprss9	71.609	34.9	58	25	25	31.8	53	22	22	23.5	41	17	17	extracellular				K09640	TMPRSS9; transmembrane protease serine 9 [EC:3.4.21.-]		PF00089	Trypsin	O	KOG3627	Trypsin
A1BQX7	Multi cystatin-like domain protein OS=Trichinella spiralis OX=6334 GN=mcd-1 PE=2 SV=1	mcd-1	45.97	43.6	47	21	21	47.5	44	23	23	39.4	41	20	20	extracellular
A0A0V1BLS2	Papilin OS=Trichinella spiralis OX=6334 GN=mig-6 PE=4 SV=1	mig-6	241.74	18.3	46	35	4	14.1	32	28	3	12.2	27	23	3	extracellular	GO:0000003 reproduction; GO:0000902 cell morphogenesis; GO:0002119 nematode larval development; GO:0002164 larval development; GO:0007275 multicellular organism development; GO:0009653 anatomical structure morphogenesis; GO:0009790 embryo development; GO:0009791 post-embryonic development; GO:0009792 embryo development ending in birth or egg hatching; GO:0009987 cellular process; GO:0016043 cellu…	GO:0005576 extracellular region; GO:0005604 basement membrane; GO:0031012 extracellular matrix; GO:0062023 collagen-containing extracellular matrix;					PF00090; PF00014; PF13927; PF08686	Thrombospondin type 1 domain; Kunitz/Bovine pancreatic trypsin inhibitor domain; Immunoglobulin domain; PLAC (protease and lacunin) domain	O	KOG4597	Serine proteinase inhibitor (KU family) with thrombospondin repeats
A0A0V1C272	Uncharacterized protein OS=Trichinella spiralis OX=6334 GN=T01_3299 PE=4 SV=1	T01_3299	12.757	31.5	43	3	3	31.5	46	3	3	31.5	48	3	3	extracellular
A0A0V1BUA3	BAR domain-containing protein (Fragment) OS=Trichinella spiralis OX=6334 GN=T01_4307 PE=4 SV=1	T01_4307	47.17	11.8	40	6	6	13	32	7	7	11.8	27	6	6	peroxisome							PF03114	BAR domain
A0A0V1BSV1	"ADP-ribose pyrophosphatase, mitochondrial OS=Trichinella spiralis OX=6334 GN=Nudt9 PE=4 SV=1"	Nudt9	58.911	23.6	39	12	12	24.7	25	12	12	17.4	30	9	9	plasma membrane				K13988	NUDT9; ADP-ribose pyrophosphatase [EC:3.6.1.13]	map00230 Purine metabolism; map01100 Metabolic pathways			KLT	KOG4195	Transient receptor potential-related channel 7
A0A0V1BN13	Sodium/potassium-transporting ATPase subunit beta-1 OS=Trichinella spiralis OX=6334 GN=ATP1B1 PE=3 SV=1	ATP1B1	304.1	8.3	30	22	22	8.5	27	21	21	6.4	21	18	18	plasma membrane				K01540	ATP1B, CD298; sodium/potassium-transporting ATPase subunit beta	map04022 cGMP-PKG signaling pathway; map04024 cAMP signaling pathway; map04260 Cardiac muscle contraction; map04261 Adrenergic signaling in cardiomyocytes; map04911 Insulin secretion; map04918 Thyroid hormone synthesis; map04919 Thyroid hormone signaling pathway; map04925 Aldosterone synthesis and secretion; map04960 Aldosterone-regulated sodium reabsorption; map04961 Endocrine and other factor-r…	PF00089	Trypsin
E5SLU1	Actin-5C OS=Trichinella spiralis OX=6334 GN=Act5C PE=3 SV=1	Act5C	41.837	33	29	10	10	30.1	15	8	8	26.1	16	8	8	cytoskeleton				K05692	ACTB_G1; actin beta/gamma 1	map04015 Rap1 signaling pathway; map04145 Phagosome; map04210 Apoptosis; map04390 Hippo signaling pathway; map04391 Hippo signaling pathway - fly; map04510 Focal adhesion; map04520 Adherens junction; map04530 Tight junction; map04611 Platelet activation; map04670 Leukocyte transendothelial migration; map04714 Thermogenesis; map04745 Phototransduction - fly; map04810 Regulation of actin cytoskelet…			Z	KOG0676	Actin and related proteins
A0A0V1BBH0	Secreted from muscle stage larvae 1(predicted) OS=Trichinella spiralis OX=6334 GN=T01_15448 PE=4 SV=1	T01_15448	32.189	36.2	28	11	11	36.2	22	11	11	28	14	8	8	extracellular
A0A0V1ARQ9	"ADP-ribose pyrophosphatase, mitochondrial OS=Trichinella spiralis OX=6334 GN=NUDT9 PE=4 SV=1"	NUDT9	53.803	19	28	11	2	17.5	12	10	2	12.5	14	8	1	plasma membrane				K13988	NUDT9; ADP-ribose pyrophosphatase [EC:3.6.1.13]	map00230 Purine metabolism; map01100 Metabolic pathways			KLT	KOG4195	Transient receptor potential-related channel 7
A0A0V1ASF3	"ADP-ribose pyrophosphatase, mitochondrial OS=Trichinella spiralis OX=6334 GN=Nudt9 PE=4 SV=1"	Nudt9	54.535	23.2	27	13	13									plasma membrane				K13988	NUDT9; ADP-ribose pyrophosphatase [EC:3.6.1.13]	map00230 Purine metabolism; map01100 Metabolic pathways			KLT	KOG4195	Transient receptor potential-related channel 7
A0A0V1BVV8	Glutamate dehydrogenase (NAD(P)(+)) OS=Trichinella spiralis OX=6334 GN=GLUD2 PE=3 SV=1	GLUD2	112.48	24.4	25	24	24	22.8	19	23	23	18.3	15	19	19	mitochondria				K00261	GLUD1_2, gdhA; glutamate dehydrogenase (NAD(P)+) [EC:1.4.1.3]	map00220 Arginine biosynthesis; map00250 Alanine, aspartate and glutamate metabolism; map00471 D-Glutamine and D-glutamate metabolism; map00910 Nitrogen metabolism; map01100 Metabolic pathways; map01200 Carbon metabolism; map04217 Necroptosis; map04964 Proximal tubule bicarbonate reclamation	PF02812; PF00208	Glu/Leu/Phe/Val dehydrogenase, dimerisation domain; Glutamate/Leucine/Phenylalanine/Valine dehydrogenase	E	KOG2250	Glutamate/leucine/phenylalanine/valine dehydrogenases
A0A0V1AS46	Intermediate filament protein ifa-1 OS=Trichinella spiralis OX=6334 GN=ifa-1 PE=3 SV=1	ifa-1	73.375	21.8	25	15	15	21.4	14	13	13	16.3	12	12	12	cytoplasm,nucleus		GO:0005622 intracellular; GO:0005623 cell; GO:0005856 cytoskeleton; GO:0005882 intermediate filament; GO:0043226 organelle; GO:0043228 non-membrane-bounded organelle; GO:0043229 intracellular organelle; GO:0043232 intracellular non-membrane-bounded organelle; GO:0045111 intermediate filament cytoskeleton; GO:0099080 supramolecular complex; GO:0099081 supramolecular polymer; GO:0099512 supramolecu…		K18585	IF; intermediate filament protein if		PF00932	Lamin Tail Domain	DY	KOG0977	Nuclear envelope protein lamin, intermediate filament superfamily
B0FJW6	Cystatin-like protein OS=Trichinella spiralis OX=6334 GN=T01_4238 PE=2 SV=1	T01_4238	27.563	36.3	25	8	8	34.2	9	8	8	39.7	17	9	9	extracellular
A0A0V1BH58	Ubiquitin--protein ligase(predicted) OS=Trichinella spiralis OX=6334 GN=T01_8770 PE=4 SV=1	T01_8770	37.266	52.3	24	17	17	47.4	25	16	16	33	24	12	12	extracellular
A0A0V1BWX2	Venom allergen 5 OS=Trichinella spiralis OX=6334 GN=T01_3621 PE=4 SV=1	T01_3621	53.638	32.3	23	17	17	24.9	20	15	15	21.2	16	12	12	extracellular		GO:0005576 extracellular region;		K19919	CRISP; cysteine-rich secretory protein		PF00188; PF01549	Cysteine-rich secretory protein family; ShK domain-like	S	KOG3017	Defense-related protein containing SCP domain
A0A0V1BWP3	Cytosol aminopeptidase OS=Trichinella spiralis OX=6334 GN=lap3 PE=3 SV=1	lap3	57.263	18.3	23	10	10	17.5	9	9	9	17.7	10	9	9	mitochondria				K11142	LAP3; cytosol aminopeptidase [EC:3.4.11.1 3.4.11.5]	map00330 Arginine and proline metabolism; map00480 Glutathione metabolism; map01100 Metabolic pathways	PF02789; PF00883	Cytosol aminopeptidase family, N-terminal domain; Cytosol aminopeptidase family, catalytic domain	E	KOG2597	Predicted aminopeptidase of the M17 family
A0A0V1C0D9	Deoxyribonuclease-2-alpha (Fragment) OS=Trichinella spiralis OX=6334 GN=Dnase2 PE=3 SV=1	Dnase2	141.52	7	23	8	8	7.2	8	9	9	6.2	12	7	7	plasma membrane				K01158	DNASE2; deoxyribonuclease II [EC:3.1.22.1]	map04142 Lysosome			S	KOG3825	Deoxyribonuclease II
A0A0V1B947	Conserved cysteine-glycine protein 2(predicted) OS=Trichinella spiralis OX=6334 GN=T01_6366 PE=4 SV=1	T01_6366	18.981	28	23	6	5	32.9	17	7	6	28	10	5	4	extracellular
A0A0V1BT87	2-phospho-D-glycerate hydro-lyase (Fragment) OS=Trichinella spiralis OX=6334 GN=enol-1 PE=3 SV=1	enol-1	50.347	27.5	22	14	14	25.9	18	12	12	19.4	12	9	9	mitochondria		GO:0005622 intracellular; GO:0005623 cell; GO:0005737 cytoplasm;		K01689	ENO, eno; enolase [EC:4.2.1.11]	map00010 Glycolysis / Gluconeogenesis; map01100 Metabolic pathways; map01200 Carbon metabolism; map01230 Biosynthesis of amino acids; map03018 RNA degradation; map04066 HIF-1 signaling pathway	PF03952; PF00113	Enolase, N-terminal domain; Enolase, C-terminal TIM barrel domain	G	KOG2670	Enolase
A0A0V1BEG5	Hypothetical ORF 2.20 (Fragment)(predicted) OS=Trichinella spiralis OX=6334 GN=T01_1421 PE=4 SV=1	T01_1421	33.155	33.1	22	8	8	31.7	17	8	8	32.4	12	9	9	extracellular
A0A0V1AUX5	PAN domain protein (Fragment)(predicted) OS=Trichinella spiralis OX=6334 GN=T01_5777 PE=4 SV=1	T01_5777	113.32	12.1	21	12	12	12.5	13	12	12	12.5	10	12	12	extracellular
A0A0V1BNH0	Malate dehydrogenase (Fragment) OS=Trichinella spiralis OX=6334 GN=MDH2 PE=3 SV=1	MDH2	107.02	13.7	20	11	11	16.1	20	14	14	9.7	12	8	8	cytoplasm	GO:0006810 transport; GO:0006950 response to stress; GO:0007275 multicellular organism development; GO:0007568 aging; GO:0008340 determination of adult lifespan; GO:0009266 response to temperature stimulus; GO:0009408 response to heat; GO:0009628 response to abiotic stimulus; GO:0010259 multicellular organism aging; GO:0016192 vesicle-mediated transport; GO:0016197 endosomal transport; GO:0016482…	GO:0005622 intracellular; GO:0005623 cell; GO:0005634 nucleus; GO:0005737 cytoplasm; GO:0005829 cytosol; GO:0043226 organelle; GO:0043227 membrane-bounded organelle; GO:0043229 intracellular organelle; GO:0043231 intracellular membrane-bounded organelle;	GO:0003824 catalytic activity; GO:0005488 binding; GO:0005515 protein binding; GO:0016462 pyrophosphatase activity; GO:0016787 hydrolase activity; GO:0016817 hydrolase activity, acting on acid anhydrides; GO:0016818 hydrolase activity, acting on acid anhydrides, in phosphorus-containing anhydrides; GO:0016887 ATPase activity; GO:0017111 nucleoside-triphosphatase activity;	K03283	HSPA1s; heat shock 70kDa protein 1/2/6/8	map03040 Spliceosome; map04010 MAPK signaling pathway; map04141 Protein processing in endoplasmic reticulum; map04144 Endocytosis; map04213 Longevity regulating pathway - multiple species; map04612 Antigen processing and presentation; map04915 Estrogen signaling pathway; map05134 Legionellosis; map05145 Toxoplasmosis; map05162 Measles	PF02866	lactate/malate dehydrogenase, alpha/beta C-terminal domain	O	KOG3203	Mitochondrial/chloroplast ribosomal protein L13
A0A0V1BAY9	Ubiquitin--protein ligase(predicted) OS=Trichinella spiralis OX=6334 GN=T01_12151 PE=4 SV=1	T01_12151	35.232	26.8	19	7	7	24.2	13	6	6	24.2	15	6	6	extracellular
A0A0V1C266	DNA-(apurinic or apyrimidinic site) lyase OS=Trichinella spiralis OX=6334 GN=alpha-Spec PE=3 SV=1	alpha-Spec	318.97	5	17	14	14	4.1	14	11	11	3.5	10	10	10	cytoplasm	GO:0002119 nematode larval development; GO:0002164 larval development; GO:0007275 multicellular organism development; GO:0009653 anatomical structure morphogenesis; GO:0009790 embryo development; GO:0009791 post-embryonic development; GO:0010171 body morphogenesis; GO:0010172 embryonic body morphogenesis; GO:0032501 multicellular organismal process; GO:0032502 developmental process; GO:0040008 re…			K06114	SPTA; spectrin alpha	map04210 Apoptosis	PF00435; PF00018; PF13499; PF08726; PF00730	Spectrin repeat; SH3 domain; EF-hand domain pair; Ca2+ insensitive EF hand; HhH-GPD superfamily base excision DNA repair protein	Z	KOG0040	Ca2+-binding actin-bundling protein (spectrin), alpha chain (EF-Hand protein superfamily)
A0A0V1BDX0	Nidogen-1 OS=Trichinella spiralis OX=6334 GN=Nid1 PE=4 SV=1	Nid1	197.52	8.4	17	14	14	6.5	11	11	11	5.3	8	9	9	nucleus	GO:0000902 cell morphogenesis; GO:0000904 cell morphogenesis involved in differentiation; GO:0001764 neuron migration; GO:0006928 movement of cell or subcellular component; GO:0006935 chemotaxis; GO:0007154 cell communication; GO:0007267 cell-cell signaling; GO:0007268 chemical synaptic transmission; GO:0007271 synaptic transmission, cholinergic; GO:0007275 multicellular organism development; GO:…	GO:0005576 extracellular region; GO:0005604 basement membrane; GO:0005623 cell; GO:0031012 extracellular matrix; GO:0045178 basal part of cell; GO:0062023 collagen-containing extracellular matrix;	GO:0005198 structural molecule activity; GO:0005201 extracellular matrix structural constituent;	K06826	NID; nidogen (entactin)		PF07645; PF07474; PF12947	Calcium-binding EGF domain; G2F domain; EGF domain	T	KOG4291	Mucin/alpha-tectorin
A0A0V1AZ55	Phosphoenolpyruvate carboxykinase (GTP) OS=Trichinella spiralis OX=6334 GN=PEPCK PE=3 SV=1	PEPCK	83.073	15.6	17	12	12	18.1	16	13	13	11.8	15	10	10	plasma membrane				K01596	E4.1.1.32, pckA, PCK; phosphoenolpyruvate carboxykinase (GTP) [EC:4.1.1.32]	map00010 Glycolysis / Gluconeogenesis; map00020 Citrate cycle (TCA cycle); map00620 Pyruvate metabolism; map01100 Metabolic pathways; map03320 PPAR signaling pathway; map04068 FoxO signaling pathway; map04151 PI3K-Akt signaling pathway; map04152 AMPK signaling pathway; map04910 Insulin signaling pathway; map04920 Adipocytokine signaling pathway; map04922 Glucagon signaling pathway; map04931 Insul…	PF00821	Phosphoenolpyruvate carboxykinase	C	KOG3749	Phosphoenolpyruvate carboxykinase
E5SUX9	Tropomyosin OS=Trichinella spiralis OX=6334 GN=T01_14125 PE=3 SV=1	T01_14125	33.318	44.4	17	12	9	31.7	7	8	7	44.4	12	12	9	cytoplasm	GO:0000003 reproduction; GO:0003008 system process; GO:0003012 muscle system process; GO:0006936 muscle contraction; GO:0006996 organelle organization; GO:0007010 cytoskeleton organization; GO:0007015 actin filament organization; GO:0007275 multicellular organism development; GO:0007610 behavior; GO:0007617 mating behavior; GO:0007618 mating; GO:0008064 regulation of actin polymerization or depol…	GO:0005622 intracellular; GO:0005623 cell; GO:0005737 cytoplasm; GO:0005856 cytoskeleton; GO:0005862 muscle thin filament tropomyosin; GO:0005865 striated muscle thin filament; GO:0005884 actin filament; GO:0015629 actin cytoskeleton; GO:0030016 myofibril; GO:0030017 sarcomere; GO:0036379 myofilament; GO:0043226 organelle; GO:0043228 non-membrane-bounded organelle; GO:0043229 intracellular organe…	GO:0003779 actin binding; GO:0005198 structural molecule activity; GO:0005488 binding; GO:0005515 protein binding; GO:0008092 cytoskeletal protein binding; GO:0008307 structural constituent of muscle; GO:0044877 protein-containing complex binding; GO:0051015 actin filament binding;	K10373	TPM1; tropomyosin 1	map04260 Cardiac muscle contraction; map04261 Adrenergic signaling in cardiomyocytes; map05206 MicroRNAs in cancer; map05410 Hypertrophic cardiomyopathy (HCM); map05414 Dilated cardiomyopathy (DCM)			Z	KOG1003	Actin filament-coating protein tropomyosin
A0A0V1B4M2	Serine protease 27 (Fragment)(predicted) OS=Trichinella spiralis OX=6334 GN=T01_1599 PE=4 SV=1	T01_1599	39.237	15.9	17	9	9	15.9	16	9	9	18	12	9	9	extracellular
A0A0V1AYI2	Peptidase S1 domain-containing protein(predicted) OS=Trichinella spiralis OX=6334 GN=T01_6497 PE=4 SV=1	T01_6497	88.218	12.3	17	8	7	10	14	7	7	8.6	12	6	5	cytoplasm
A0A0V1B945	BAR domain-containing protein (Fragment)(predicted) OS=Trichinella spiralis OX=6334 GN=T01_12472 PE=4 SV=1	T01_12472	20.861	18.5	17	3	3	18.5	6	3	3	18.5	6	3	3	cytoplasm
A0A0V1B692	Myosin-4 OS=Trichinella spiralis OX=6334 GN=unc-54 PE=3 SV=1	unc-54	226.67	8	16	16	16	7.5	16	14	14	5	12	10	10	nucleus				K10352	MYH; myosin heavy chain	map04530 Tight junction; map05130 Pathogenic Escherichia coli infection	PF02736; PF00063	Myosin N-terminal SH3-like domain; Myosin head (motor domain)	Z	KOG0161	Myosin class II heavy chain
A0A0V1BXN8	Malic enzyme OS=Trichinella spiralis OX=6334 GN=Me3 PE=3 SV=1	Me3	137.37	5.4	16	7	7	2.9	5	4	4	4.8	7	6	6	cytoplasm				K00029	E1.1.1.40, maeB; malate dehydrogenase (oxaloacetate-decarboxylating)(NADP+) [EC:1.1.1.40]	map00620 Pyruvate metabolism; map01100 Metabolic pathways; map01200 Carbon metabolism; map03320 PPAR signaling pathway	PF00390; PF03949	Malic enzyme, N-terminal domain; Malic enzyme, NAD binding domain	C	KOG1257	NADP+-dependent malic enzyme
A0A0V1BXV2	Mothers against decapentaplegic homolog OS=Trichinella spiralis OX=6334 GN=Mad PE=3 SV=1	Mad	284.78	3.5	16	6	4	4.6	12	8	6	3	10	5	3	plasma membrane				K10085	EDEM2; ER degradation enhancer, mannosidase alpha-like 2	map04141 Protein processing in endoplasmic reticulum	PF01532; PF03165; PF00089	Glycosyl hydrolase family 47; MH1 domain; Trypsin	G	KOG2429	Glycosyl hydrolase, family 47
A0A0V1B942	Conserved cysteine-glycine protein 2-like protein(predicted) OS=Trichinella spiralis OX=6334 GN=T01_2922 PE=4 SV=1	T01_2922	36.421	18.1	15	6	6	11.9	14	4	4	12.2	14	4	4	plasma membrane				K02324	POLE; DNA polymerase epsilon subunit 1 [EC:2.7.7.7]	map03030 DNA replication; map03410 Base excision repair; map03420 Nucleotide excision repair			L	KOG1798	DNA polymerase epsilon, catalytic subunit A
A0A0V1APS0	Protein 5NUC OS=Trichinella spiralis OX=6334 GN=5NUC PE=4 SV=1	5NUC	21.892	33	15	8	2	33	3	8	2	33	4	7	1	cytoplasm,nucleus				K19970	NT5E, CD73; 5'-nucleotidase [EC:3.1.3.5]	map00230 Purine metabolism; map00240 Pyrimidine metabolism; map00760 Nicotinate and nicotinamide metabolism; map01100 Metabolic pathways	PF02872	5'-nucleotidase, C-terminal domain	F	KOG4419	5' nucleotidase
A0A0V1B1V0	Putative nudix hydrolase 6 (Fragment) OS=Trichinella spiralis OX=6334 GN=ndx-6 PE=4 SV=1	ndx-6	49.294	23.1	14	10	10	17.1	9	7	7	17.4	7	7	7	cytoplasm				K13988	NUDT9; ADP-ribose pyrophosphatase [EC:3.6.1.13]	map00230 Purine metabolism; map01100 Metabolic pathways
A0A0V1BWG0	Uncharacterized protein OS=Trichinella spiralis OX=6334 GN=T01_10657 PE=4 SV=1	T01_10657	24.001	31	14	7	7	36	7	8	8	28.1	8	5	5	extracellular
A0A0V1B119	"3-ketoacyl-CoA thiolase, mitochondrial (Fragment) OS=Trichinella spiralis OX=6334 GN=ACAA2 PE=3 SV=1"	ACAA2	72.85	9.3	14	7	7	13.4	13	9	9	9.3	14	7	7	mitochondria				K17972	NAA20, NAT3; N-terminal acetyltransferase B complex catalytic subunit [EC:2.3.1.254]		PF00108; PF02803	Thiolase, N-terminal domain; Thiolase, C-terminal domain	I	KOG3234	Acetyltransferase, (GNAT) family
A0A0V1BMK4	Tenascin-X(predicted) OS=Trichinella spiralis OX=6334 GN=T01_9663 PE=4 SV=1	T01_9663	39.089	22.6	14	7	7	16.5	8	5	5	19.1	7	6	6	extracellular									L	KOG1225	Teneurin-1 and related extracellular matrix proteins, contain EGF-like repeats
A0A0V1BVG9	"Trans-2-enoyl-CoA reductase, mitochondrial (Fragment) OS=Trichinella spiralis OX=6334 GN=MECR PE=4 SV=1"	MECR	40.408	17.8	14	6	6					11.2	8	4	4	endoplasmic reticulum				K07512	MECR, NRBF1; mitochondrial enoyl-[acyl-carrier protein] reductase / trans-2-enoyl-CoA reductase [EC:1.3.1.- 1.3.1.38]	map00061 Fatty acid biosynthesis; map00062 Fatty acid elongation; map01100 Metabolic pathways; map01212 Fatty acid metabolism	PF08240	Alcohol dehydrogenase GroES-like domain	CK	KOG0025	Zn2+-binding dehydrogenase (nuclear receptor binding factor-1)
A0A0V1BP23	Cleavage and polyadenylation specificity factor subunit 2 OS=Trichinella spiralis OX=6334 GN=Cpsf2 PE=3 SV=1	Cpsf2	125.54	5.6	14	6	6	7.2	8	7	6	4.8	9	5	5	plasma membrane	GO:0006139 nucleobase-containing compound metabolic process; GO:0006396 RNA processing; GO:0006397 mRNA processing; GO:0006725 cellular aromatic compound metabolic process; GO:0006807 nitrogen compound metabolic process; GO:0008152 metabolic process; GO:0009987 cellular process; GO:0010467 gene expression; GO:0016070 RNA metabolic process; GO:0016071 mRNA metabolic process; GO:0031123 RNA 3'-end …	GO:0005622 intracellular; GO:0005623 cell; GO:0005634 nucleus; GO:0005654 nucleoplasm; GO:0005847 mRNA cleavage and polyadenylation specificity factor complex; GO:0005849 mRNA cleavage factor complex; GO:0031974 membrane-enclosed lumen; GO:0031981 nuclear lumen; GO:0032991 protein-containing complex; GO:0043226 organelle; GO:0043227 membrane-bounded organelle; GO:0043229 intracellular organelle; …	GO:0003676 nucleic acid binding; GO:0003723 RNA binding; GO:0005488 binding; GO:0097159 organic cyclic compound binding; GO:1901363 heterocyclic compound binding;	K14402	CPSF2, CFT2; cleavage and polyadenylation specificity factor subunit 2	map03015 mRNA surveillance pathway	PF10996	Beta-Casp domain	A	KOG2404	Fumarate reductase, flavoprotein subunit
A0A0V1B1P7	DDE_Tnp_1_7 domain-containing protein OS=Trichinella spiralis OX=6334 GN=T01_8160 PE=4 SV=1	T01_8160	51.169	9.7	14	5	5	7.4	13	5	5	6.8	11	4	4	extracellular	GO:0007610 behavior; GO:0007635 chemosensory behavior; GO:0009266 response to temperature stimulus; GO:0009605 response to external stimulus; GO:0009628 response to abiotic stimulus; GO:0010646 regulation of cell communication; GO:0023051 regulation of signaling; GO:0040011 locomotion; GO:0042048 olfactory behavior; GO:0042221 response to chemical; GO:0042330 taxis; GO:0043052 thermotaxis; GO:004…			K00901	dgkA, DGK; diacylglycerol kinase (ATP) [EC:2.7.1.107]	map00561 Glycerolipid metabolism; map00564 Glycerophospholipid metabolism; map01100 Metabolic pathways; map04070 Phosphatidylinositol signaling system; map04072 Phospholipase D signaling pathway; map04361 Axon regeneration; map05231 Choline metabolism in cancer	PF13843	Transposase IS4	IT	KOG1169	Diacylglycerol kinase
A0A0V1AU06	Tau-tubulin kinase 1 OS=Trichinella spiralis OX=6334 GN=Ttbk1 PE=4 SV=1	Ttbk1	102.53	12.8	13	10	10	7.7	6	6	6	3.2	2	3	3	cytoplasm,nucleus				K08815	TTBK; tau tubulin kinase [EC:2.7.11.26]		PF00069	Protein kinase domain	T	KOG1216	von Willebrand factor and related coagulation proteins
A0A0V1BB13	Antileukoproteinase OS=Trichinella spiralis OX=6334 GN=SLPI PE=4 SV=1	SLPI	125.28	9.5	13	10	10	8.7	8	9	9	7.8	8	8	8	extracellular			GO:0005488 binding; GO:0005515 protein binding;	K18740	EXD1, EGL; exonuclease 3'-5' domain-containing protein 1		PF00095	WAP-type (Whey Acidic Protein) 'four-disulfide core'	L	KOG2405	Predicted 3'-5' exonuclease
A0A0V1AW67	Proteasome endopeptidase complex (Fragment) OS=Trichinella spiralis OX=6334 GN=PSMA3 PE=3 SV=1	PSMA3	52.106	18.6	13	8	8	12.7	7	5	5	14.8	7	6	6	cytoplasm	GO:0000041 transition metal ion transport; GO:0006810 transport; GO:0006811 ion transport; GO:0006812 cation transport; GO:0006816 calcium ion transport; GO:0006828 manganese ion transport; GO:0006950 response to stress; GO:0006979 response to oxidative stress; GO:0010035 response to inorganic substance; GO:0010038 response to metal ion; GO:0010042 response to manganese ion; GO:0030001 metal ion …	GO:0005622 intracellular; GO:0005623 cell; GO:0005737 cytoplasm; GO:0005794 Golgi apparatus; GO:0012505 endomembrane system; GO:0016020 membrane; GO:0043226 organelle; GO:0043227 membrane-bounded organelle; GO:0043229 intracellular organelle; GO:0043231 intracellular membrane-bounded organelle;	GO:0003824 catalytic activity; GO:0005215 transporter activity; GO:0005384 manganese ion transmembrane transporter activity; GO:0005388 calcium transmembrane transporter activity, phosphorylative mechanism; GO:0008324 cation transmembrane transporter activity; GO:0015075 ion transmembrane transporter activity; GO:0015085 calcium ion transmembrane transporter activity; GO:0015318 inorganic molecul…	K01537	ATP2C; P-type Ca2+ transporter type 2C [EC:7.2.2.10]		PF10584; PF00227	Proteasome subunit A N-terminal signature; Proteasome subunit	P	KOG0202	Ca2+ transporting ATPase
E5SYG4	Uncharacterized protein OS=Trichinella spiralis OX=6334 GN=T01_5380 PE=4 SV=1	T01_5380	22.418	32.5	13	6	6	21.1	11	4	4	35.1	14	6	6	extracellular
A0A0V1APZ1	Peptidase inhibitor 16 (Fragment) OS=Trichinella spiralis OX=6334 GN=PI16 PE=4 SV=1	PI16	23.425	15.2	13	3	3	15.2	5	3	3	15.2	10	3	3	extracellular							PF00188	Cysteine-rich secretory protein family	D	KOG3544	Collagens (type IV and type XIII), and related proteins
A0A0V1BJG8	"Zinc finger, C2H2 type(predicted) OS=Trichinella spiralis OX=6334 GN=T01_10510 PE=4 SV=1"	T01_10510	14.074	25	13	3	3	25	6	3	3	25	4	3	3	extracellular
A0A0V1ATH0	Protein CBG00873(predicted) OS=Trichinella spiralis OX=6334 GN=F42A8.1 PE=4 SV=1	F42A8.1	39.352	30.3	12	11	11	25.4	10	9	9	29.5	8	10	10	extracellular
A0A0V1BMA1	Prion-like-(Q/N-rich) domain-bearing protein 25 OS=Trichinella spiralis OX=6334 GN=MDN1 PE=4 SV=1	MDN1	174.21	6.3	12	8	8	6.7	11	9	9	4.8	8	7	7	extracellular									TW	KOG1225	Teneurin-1 and related extracellular matrix proteins, contain EGF-like repeats
E5S9D6	Apple domain-containing protein OS=Trichinella spiralis OX=6334 GN=T01_1244 PE=4 SV=1	T01_1244	49.894	18	12	8	8	17.1	8	9	9	12.8	7	6	6	extracellular							PF00024	PAN domain
A0A0V1BT00	PiggyBac transposable element-derived protein 4 (Fragment)(predicted) OS=Trichinella spiralis OX=6334 GN=T01_10834 PE=4 SV=1	T01_10834	20.773	18.1	12	3	3	18.1	9	3	3	23.1	6	4	4	extracellular
A0A0V1ASJ6	Protein HIRA OS=Trichinella spiralis OX=6334 GN=hira PE=3 SV=1	hira	196.51	4.9	11	9	9	5.8	11	10	10	4.2	6	8	8	cytoplasm				K11293	HIRA, HIR1; protein HIRA/HIR1		PF00899	ThiF family	DK	KOG2013	SMT3/SUMO-activating complex, catalytic component UBA2
A0A0V1BUG3	Transforming growth factor-beta-induced protein ig-h3 OS=Trichinella spiralis OX=6334 GN=Postn PE=4 SV=1	Postn	79.764	11.7	11	9	9	10.8	9	9	9	11.7	12	9	9	extracellular	GO:0000902 cell morphogenesis; GO:0000904 cell morphogenesis involved in differentiation; GO:0002682 regulation of immune system process; GO:0002683 negative regulation of immune system process; GO:0007155 cell adhesion; GO:0007275 multicellular organism development; GO:0007399 nervous system development; GO:0007409 axonogenesis; GO:0008285 negative regulation of cell population proliferation; GO…		GO:0005488 binding; GO:0005515 protein binding; GO:0050839 cell adhesion molecule binding;	K19519	TGFBI, BIGH3; transforming growth factor-beta-induced protein		PF02469	Fasciclin domain	MW	KOG1437	Fasciclin and related adhesion glycoproteins
A0A0V1B8X1	Uncharacterized protein OS=Trichinella spiralis OX=6334 GN=T01_14952 PE=4 SV=1	T01_14952	28.81	25.5	11	7	7	19.7	7	5	5	22.4	8	6	6	extracellular
A0A0V1ARH0	BAR domain-containing protein(predicted) OS=Trichinella spiralis OX=6334 GN=T01_9266 PE=4 SV=1	T01_9266	13.056	57.8	11	6	6	57.8	7	6	6	46.6	11	4	4	extracellular
A0A0V1BWW9	"ADP-ribose pyrophosphatase, mitochondrial OS=Trichinella spiralis OX=6334 GN=NUDT9 PE=4 SV=1"	NUDT9	32.552	20.1	11	6	6	16.5	6	5	5	12.3	2	4	4	cytoplasm				K13988	NUDT9; ADP-ribose pyrophosphatase [EC:3.6.1.13]	map00230 Purine metabolism; map01100 Metabolic pathways			KLT	KOG4195	Transient receptor potential-related channel 7
A0A0V1AYZ7	Proteasome subunit alpha type OS=Trichinella spiralis OX=6334 GN=PSMA4 PE=3 SV=1	PSMA4	30.305	20.4	11	6	6	22.7	7	6	6	22.7	10	6	6	plasma membrane		GO:0000502 proteasome complex; GO:0005622 intracellular; GO:0005623 cell; GO:0005839 proteasome core complex; GO:0019773 proteasome core complex, alpha-subunit complex; GO:0032991 protein-containing complex; GO:1902494 catalytic complex; GO:1905368 peptidase complex; GO:1905369 endopeptidase complex;		K02728	PSMA4; 20S proteasome subunit alpha 3 [EC:3.4.25.1]	map03050 Proteasome	PF10584; PF00227	Proteasome subunit A N-terminal signature; Proteasome subunit	O	KOG0178	20S proteasome, regulatory subunit alpha type PSMA4/PRE9
A0A0V1BAV2	Serine protease inhibitor Kazal-type 4 OS=Trichinella spiralis OX=6334 GN=SPINK4 PE=4 SV=1	SPINK4	20.305	24.5	11	4	4	24.5	8	4	4	24.5	6	4	4	plasma membrane	GO:0000003 reproduction; GO:0001932 regulation of protein phosphorylation; GO:0001933 negative regulation of protein phosphorylation; GO:0002791 regulation of peptide secretion; GO:0002793 positive regulation of peptide secretion; GO:0003006 developmental process involved in reproduction; GO:0006873 cellular ion homeostasis; GO:0006874 cellular calcium ion homeostasis; GO:0006875 cellular metal i…	GO:0001669 acrosomal vesicle; GO:0005576 extracellular region; GO:0005615 extracellular space; GO:0005622 intracellular; GO:0005623 cell; GO:0005737 cytoplasm; GO:0012505 endomembrane system; GO:0030141 secretory granule; GO:0031410 cytoplasmic vesicle; GO:0031982 vesicle; GO:0043226 organelle; GO:0043227 membrane-bounded organelle; GO:0043229 intracellular organelle; GO:0097708 intracellular ves…	GO:0004857 enzyme inhibitor activity; GO:0004866 endopeptidase inhibitor activity; GO:0004867 serine-type endopeptidase inhibitor activity; GO:0030234 enzyme regulator activity; GO:0030414 peptidase inhibitor activity; GO:0061134 peptidase regulator activity; GO:0061135 endopeptidase regulator activity; GO:0098772 molecular function regulator;	K23418	SPINK2; serine protease inhibitor Kazal-type 2		PF00050	Kazal-type serine protease inhibitor domain	S	KOG3649	FOG: Kazal-type serine protease inhibitor domain
A0A0V1BIH7	U3 small nucleolar ribonucleoprotein IMP4(predicted) OS=Trichinella spiralis OX=6334 GN=T01_7775 PE=4 SV=1	T01_7775	15.704	40	11	6	3	40.7	14	7	3	36.4	8	5	2	extracellular
A0A0V1BJF1	Uncharacterized protein OS=Trichinella spiralis OX=6334 GN=T01_15678 PE=4 SV=1	T01_15678	7.1599	53.2	11	3	3	32.3	3	3	3	32.3	4	2	2	extracellular
E5SUQ1	Enteropeptidase OS=Trichinella spiralis OX=6334 GN=Tmprss15 PE=4 SV=1	Tmprss15	75.162	15.4	10	10	10	13.8	8	9	9	8.5	4	6	6	extracellular				K09626	PRSS22, BSSP4; brain-specific serine protease 4 [EC:3.4.21.-]		PF00089	Trypsin	O	KOG3627	Trypsin
A0A0V1BQT5	Antigen-like protein (Fragment) OS=Trichinella spiralis OX=6334 GN=CD109 PE=4 SV=1	CD109	172.88	5.7	10	8	8	3	6	5	5	3.3	5	5	5	nucleus				K06530	CD109; CD109 antigen		PF01835; PF07703; PF07678; PF07677	MG2 domain; Alpha-2-macroglobulin family N-terminal region; A-macroglobulin complement component; A-macroglobulin receptor	O	KOG1366	Alpha-macroglobulin
A0A0V1B2X1	Uncharacterized protein OS=Trichinella spiralis OX=6334 GN=T01_5772 PE=4 SV=1	T01_5772	50.759	22.1	10	8	8	17.5	10	6	6	17.5	7	6	6	extracellular
A0A0V1C2Y0	Bm2172(predicted) OS=Trichinella spiralis OX=6334 GN=T01_9020 PE=4 SV=1	T01_9020	61.742	15.7	10	8	8	14.1	7	7	7	9.8	6	5	5	extracellular
A0A0V1BX36	Deoxyribonuclease-2-alpha (Fragment)(predicted) OS=Trichinella spiralis OX=6334 GN=T01_6155 PE=4 SV=1	T01_6155	15.303	55.6	10	8	8	40.6	4	5	5	29.3	6	4	4	extracellular
A0A0V1C1L0	Uncharacterized protein OS=Trichinella spiralis OX=6334 GN=T01_11591 PE=4 SV=1	T01_11591	36.22	22.5	10	7	7	24.2	12	8	8	22.5	10	7	7	extracellular
A0A0V1BQ16	4-alpha-glucanotransferase OS=Trichinella spiralis OX=6334 GN=AGL PE=3 SV=1	AGL	197.04	4.7	10	8	7	4.6	9	8	8	3.4	8	6	5	cytoplasm				K01196	AGL; glycogen debranching enzyme [EC:2.4.1.25 3.2.1.33]	map00500 Starch and sucrose metabolism; map01100 Metabolic pathways	PF06202	Amylo-alpha-1,6-glucosidase	G	KOG3625	Alpha amylase
A0A0V1AXC1	SEA domain-containing protein(predicted) OS=Trichinella spiralis OX=6334 GN=T01_8079 PE=4 SV=1	T01_8079	169.21	4.9	10	7	7	2.6	2	4	4	3	4	4	4	plasma membrane
A0A0V1BLS3	Proteasome subunit alpha type OS=Trichinella spiralis OX=6334 GN=Psma6 PE=3 SV=1	Psma6	24.783	32.4	10	6	6	36.5	11	7	7	22.5	5	4	4	cytoplasm	GO:0006355 regulation of transcription, DNA-templated; GO:0006464 cellular protein modification process; GO:0006508 proteolysis; GO:0006511 ubiquitin-dependent protein catabolic process; GO:0006807 nitrogen compound metabolic process; GO:0007275 multicellular organism development; GO:0007517 muscle organ development; GO:0007519 skeletal muscle tissue development; GO:0008152 metabolic process; GO:…	GO:0000502 proteasome complex; GO:0000932 P-body; GO:0005622 intracellular; GO:0005623 cell; GO:0005634 nucleus; GO:0005654 nucleoplasm; GO:0005737 cytoplasm; GO:0005829 cytosol; GO:0005839 proteasome core complex; GO:0005844 polysome; GO:0016363 nuclear matrix; GO:0019773 proteasome core complex, alpha-subunit complex; GO:0030016 myofibril; GO:0030017 sarcomere; GO:0031974 membrane-enclosed lume…	GO:0003676 nucleic acid binding; GO:0003723 RNA binding; GO:0003824 catalytic activity; GO:0004175 endopeptidase activity; GO:0005488 binding; GO:0005515 protein binding; GO:0008134 transcription factor binding; GO:0008233 peptidase activity; GO:0016787 hydrolase activity; GO:0035639 purine ribonucleoside triphosphate binding; GO:0043167 ion binding; GO:0043168 anion binding; GO:0051059 NF-kappaB…	K02730	PSMA6; 20S proteasome subunit alpha 1 [EC:3.4.25.1]	map03050 Proteasome	PF10584; PF00227	Proteasome subunit A N-terminal signature; Proteasome subunit	O	KOG0182	20S proteasome, regulatory subunit alpha type PSMA6/SCL1
A0A0V1BPE7	Conserved systeine-glycine protein 1(predicted) OS=Trichinella spiralis OX=6334 GN=T01_7710 PE=4 SV=1	T01_7710	15.747	42.5	10	6	6	36.6	6	5	5	42.5	5	6	6	extracellular
A0A0V1BKG4	Proteasome subunit alpha type (Fragment) OS=Trichinella spiralis OX=6334 GN=Psma5 PE=3 SV=1	Psma5	29.833	28.3	10	6	6	18.2	6	4	4	18.2	6	4	4	mitochondria		GO:0000502 proteasome complex; GO:0005622 intracellular; GO:0005623 cell; GO:0005839 proteasome core complex; GO:0019773 proteasome core complex, alpha-subunit complex; GO:0032991 protein-containing complex; GO:1902494 catalytic complex; GO:1905368 peptidase complex; GO:1905369 endopeptidase complex;	GO:0005488 binding; GO:0005515 protein binding;	K02729	PSMA5; 20S proteasome subunit alpha 5 [EC:3.4.25.1]	map03050 Proteasome	PF10584; PF00227	Proteasome subunit A N-terminal signature; Proteasome subunit	O	KOG0176	20S proteasome, regulatory subunit alpha type PSMA5/PUP2
A0A0V1ASF1	53kDa excretory/secretory antigen(predicted) OS=Trichinella spiralis OX=6334 GN=T01_13886 PE=4 SV=1	T01_13886	41.266	20.5	10	6	2	10.9	8	4	2	10.9	7	4	2	extracellular
A0A0V1B4K8	Fibropellin-1 OS=Trichinella spiralis OX=6334 GN=EGF1 PE=4 SV=1	EGF1	396.9	2.8	9	9	9	2.3	8	7	7	2.3	10	7	7	peroxisome	GO:0006950 response to stress; GO:0006952 defense response; GO:0009605 response to external stimulus; GO:0009607 response to biotic stimulus; GO:0009617 response to bacterium; GO:0042742 defense response to bacterium; GO:0043207 response to external biotic stimulus; GO:0050830 defense response to Gram-positive bacterium; GO:0050896 response to stimulus; GO:0051704 multi-organism process; GO:00517…						PF00059; PF00431; PF00084; PF07645; PF00754; PF02494; PF00008; PF12661; PF13385; PF12947	Lectin C-type domain; CUB domain; Sushi domain (SCR repeat); Calcium-binding EGF domain; F5/8 type C domain; HYR domain; EGF-like domain; Human growth factor-like EGF; Concanavalin A-like lectin/glucanases superfamily; EGF domain	T	KOG1217	Fibrillins and related proteins containing Ca2+-binding EGF-like domains
A0A0V1BKZ8	Protein disulfide-isomerase (Fragment) OS=Trichinella spiralis OX=6334 GN=pdi-2 PE=3 SV=1	pdi-2	56.934	16.2	9	8	8	15.3	7	7	7	12.7	9	6	6	extracellular	GO:0006082 organic acid metabolic process; GO:0006464 cellular protein modification process; GO:0006520 cellular amino acid metabolic process; GO:0006575 cellular modified amino acid metabolic process; GO:0006807 nitrogen compound metabolic process; GO:0008152 metabolic process; GO:0009987 cellular process; GO:0018126 protein hydroxylation; GO:0018193 peptidyl-amino acid modification; GO:0018208 …	GO:0005622 intracellular; GO:0005623 cell; GO:0005737 cytoplasm; GO:0005783 endoplasmic reticulum; GO:0012505 endomembrane system; GO:0016222 procollagen-proline 4-dioxygenase complex; GO:0032991 protein-containing complex; GO:0043226 organelle; GO:0043227 membrane-bounded organelle; GO:0043229 intracellular organelle; GO:0043231 intracellular membrane-bounded organelle; GO:1902494 catalytic comp…	GO:0003756 protein disulfide isomerase activity; GO:0003810 protein-glutamine gamma-glutamyltransferase activity; GO:0003824 catalytic activity; GO:0016740 transferase activity; GO:0016746 transferase activity, transferring acyl groups; GO:0016755 transferase activity, transferring amino-acyl groups; GO:0016853 isomerase activity; GO:0016860 intramolecular oxidoreductase activity; GO:0016864 intr…	K09580	PDIA1, P4HB; protein disulfide-isomerase A1 [EC:5.3.4.1]	map04141 Protein processing in endoplasmic reticulum	PF00085; PF13848	Thioredoxin; Thioredoxin-like domain	O	KOG0190	Protein disulfide isomerase (prolyl 4-hydroxylase beta subunit)
A0A0V1BIX6	Glycogenin-1 OS=Trichinella spiralis OX=6334 GN=Gyg1 PE=4 SV=1	Gyg1	40.628	19.6	9	7	7	19.6	9	7	7	21.5	8	8	8	cytoplasm				K00750	GYG1, GYG2; glycogenin [EC:2.4.1.186]	map00500 Starch and sucrose metabolism; map01100 Metabolic pathways			G	KOG1950	Glycosyl transferase, family 8 - glycogenin
A0A0V1BQ51	Transthyretin-like protein 46 OS=Trichinella spiralis OX=6334 GN=ttr-46 PE=3 SV=1	ttr-46	32.47	25.6	9	7	7	29.5	7	8	8	24.2	8	7	7	extracellular
A0A0V1B778	Superoxide dismutase [Cu-Zn] (Fragment) OS=Trichinella spiralis OX=6334 GN=sod1 PE=4 SV=1	sod1	16.175	43.6	9	7	7	43.6	6	6	6	21.8	3	3	3	cytoplasm	GO:0000003 reproduction; GO:0000302 response to reactive oxygen species; GO:0000303 response to superoxide; GO:0000305 response to oxygen radical; GO:0001306 age-dependent response to oxidative stress; GO:0006801 superoxide metabolic process; GO:0006950 response to stress; GO:0006979 response to oxidative stress; GO:0007568 aging; GO:0007571 age-dependent general metabolic decline; GO:0008152 met…	GO:0005576 extracellular region; GO:0005615 extracellular space; GO:0005622 intracellular; GO:0005623 cell; GO:0005737 cytoplasm; GO:0005739 mitochondrion; GO:0005829 cytosol; GO:0043226 organelle; GO:0043227 membrane-bounded organelle; GO:0043229 intracellular organelle; GO:0043231 intracellular membrane-bounded organelle;	GO:0003824 catalytic activity; GO:0004784 superoxide dismutase activity; GO:0005488 binding; GO:0005507 copper ion binding; GO:0005515 protein binding; GO:0008270 zinc ion binding; GO:0016209 antioxidant activity; GO:0016491 oxidoreductase activity; GO:0016721 oxidoreductase activity, acting on superoxide radicals as acceptor; GO:0042802 identical protein binding; GO:0042803 protein homodimerizat…	K04565	SOD1; superoxide dismutase, Cu-Zn family [EC:1.15.1.1]	map04146 Peroxisome; map04213 Longevity regulating pathway - multiple species; map05014 Amyotrophic lateral sclerosis (ALS); map05016 Huntington disease; map05020 Prion diseases	PF00080	Copper/zinc superoxide dismutase (SODC)	P	KOG0441	Cu2+/Zn2+ superoxide dismutase SOD1
A0A0V1AXT6	Fibropellin-1 (Fragment) OS=Trichinella spiralis OX=6334 GN=EGF1 PE=4 SV=1	EGF1	440.2	1.9	9	6	6					2.6	10	10	10	plasma membrane				K20994	NOTCH2; Notch 2	map01522 Endocrine resistance; map04320 Dorso-ventral axis formation; map04330 Notch signaling pathway; map04658 Th1 and Th2 cell differentiation; map04919 Thyroid hormone signaling pathway; map05165 Human papillomavirus infection; map05200 Pathways in cancer; map05206 MicroRNAs in cancer; map05224 Breast cancer	PF00008; PF00431	EGF-like domain; CUB domain	T	KOG3714	Meprin A metalloprotease
A0A0V1BA72	Calreticulin OS=Trichinella spiralis OX=6334 GN=CALR PE=3 SV=1	CALR	59.852	12.6	9	6	6	10.1	7	5	5	8.9	6	4	4	plasma membrane				K08057	CALR; calreticulin	map04141 Protein processing in endoplasmic reticulum; map04145 Phagosome; map04612 Antigen processing and presentation; map05142 Chagas disease (American trypanosomiasis); map05163 Human cytomegalovirus infection; map05166 Human T-cell leukemia virus 1 infection; map05168 Herpes simplex virus 1 infection; map05169 Epstein-Barr virus infection; map05170 Human immunodeficiency virus 1 infection			O	KOG0674	Calreticulin
A0A0V1BU52	Venom allergen 5.01 OS=Trichinella spiralis OX=6334 GN=T01_8496 PE=4 SV=1	T01_8496	42.196	15	9	6	6	21.1	6	8	8	12.6	4	5	5	extracellular		GO:0005576 extracellular region;		K19919	CRISP; cysteine-rich secretory protein		PF00188; PF01549	Cysteine-rich secretory protein family; ShK domain-like	S	KOG3017	Defense-related protein containing SCP domain
C9DTY3	14-3-3 protein OS=Trichinella spiralis OX=6334 GN=ftt2 PE=2 SV=1	ftt2	28.197	20	9	6	6	23.6	13	7	7	23.6	11	7	7	cytoplasm	GO:0000003 reproduction; GO:0000132 establishment of mitotic spindle orientation; GO:0000226 microtubule cytoskeleton organization; GO:0000278 mitotic cell cycle; GO:0001708 cell fate specification; GO:0001709 cell fate determination; GO:0003002 regionalization; GO:0006611 protein export from nucleus; GO:0006810 transport; GO:0006886 intracellular protein transport; GO:0006913 nucleocytoplasmic t…	GO:0005622 intracellular; GO:0005623 cell; GO:0005634 nucleus; GO:0005737 cytoplasm; GO:0005938 cell cortex; GO:0043226 organelle; GO:0043227 membrane-bounded organelle; GO:0043229 intracellular organelle; GO:0043231 intracellular membrane-bounded organelle; GO:0071944 cell periphery; GO:0099568 cytoplasmic region;	GO:0005488 binding; GO:0005515 protein binding;	K16197	YWHAB_Q_Z; 14-3-3 protein beta/theta/zeta	map04013 MAPK signaling pathway - fly; map04110 Cell cycle; map04114 Oocyte meiosis; map04151 PI3K-Akt signaling pathway; map04212 Longevity regulating pathway - worm; map04390 Hippo signaling pathway; map04391 Hippo signaling pathway - fly; map05160 Hepatitis C; map05161 Hepatitis B; map05203 Viral carcinogenesis	PF00244	14-3-3 protein	O	KOG0841	Multifunctional chaperone (14-3-3 family)
E5SJF6	Malate dehydrogenase OS=Trichinella spiralis OX=6334 GN=MDH1 PE=3 SV=1	MDH1	36.137	11.7	9	4	4	9.6	3	3	3	11.7	4	4	4	cytoplasm				K00025	MDH1; malate dehydrogenase [EC:1.1.1.37]	map00020 Citrate cycle (TCA cycle); map00270 Cysteine and methionine metabolism; map00620 Pyruvate metabolism; map00630 Glyoxylate and dicarboxylate metabolism; map01100 Metabolic pathways; map01200 Carbon metabolism; map04964 Proximal tubule bicarbonate reclamation	PF02866	lactate/malate dehydrogenase, alpha/beta C-terminal domain	C	KOG1496	Malate dehydrogenase
A0A0V1B7I5	L-cystatin (Fragment) OS=Trichinella spiralis OX=6334 GN=T01_9460 PE=4 SV=1	T01_9460	16.976	21.1	9	3	3	31.6	8	6	6	17.1	4	3	3	extracellular				K13902	CST6; cystatin-M		PF00031	Cystatin domain
A0A0V1BBK1	Spectrin beta chain OS=Trichinella spiralis OX=6334 GN=beta-Spec PE=3 SV=1	beta-Spec	271.7	3.6	8	8	8	1.5	4	4	4	3	5	7	7	cytoplasm	GO:0002119 nematode larval development; GO:0002164 larval development; GO:0007275 multicellular organism development; GO:0007399 nervous system development; GO:0009653 anatomical structure morphogenesis; GO:0009790 embryo development; GO:0009791 post-embryonic development; GO:0009987 cellular process; GO:0010171 body morphogenesis; GO:0010172 embryonic body morphogenesis; GO:0016043 cellular comp…	GO:0005622 intracellular; GO:0005623 cell; GO:0005737 cytoplasm; GO:0005886 plasma membrane; GO:0016020 membrane; GO:0016328 lateral plasma membrane; GO:0030016 myofibril; GO:0030017 sarcomere; GO:0030054 cell junction; GO:0031430 M band; GO:0031672 A band; GO:0031674 I band; GO:0043226 organelle; GO:0043228 non-membrane-bounded organelle; GO:0043229 intracellular organelle; GO:0043232 intracellu…		K06115	SPTB; spectrin beta		PF00307; PF00435; PF00169	Calponin homology (CH) domain; Spectrin repeat; PH domain	Z	KOG0517	Beta-spectrin
A0A0V1ASH6	Angiotensin-converting enzyme OS=Trichinella spiralis OX=6334 GN=ACE PE=3 SV=1	ACE	418.41	2.1	8	8	8	0.8	2	3	3	1.1	4	4	4	mitochondria				K01283	ACE, CD143; peptidyl-dipeptidase A [EC:3.4.15.1]	map04614 Renin-angiotensin system; map04924 Renin secretion; map05142 Chagas disease (American trypanosomiasis); map05410 Hypertrophic cardiomyopathy (HCM)	PF00289; PF02786; PF02785; PF00364	Carbamoyl-phosphate synthase L chain, N-terminal domain; Carbamoyl-phosphate synthase L chain, ATP binding domain; Biotin carboxylase C-terminal domain; Biotin-requiring enzyme	C	KOG3690	Angiotensin I-converting enzymes - M2 family peptidases
A0A0V1AXD9	AMPK1_CBM domain-containing protein(predicted) OS=Trichinella spiralis OX=6334 GN=T01_7133 PE=4 SV=1	T01_7133	152.27	7.2	8	8	8	5.8	8	6	6	4.3	5	5	5	nucleus				K07199	PRKAB; 5'-AMP-activated protein kinase, regulatory beta subunit	map04068 FoxO signaling pathway; map04152 AMPK signaling pathway; map04211 Longevity regulating pathway; map04213 Longevity regulating pathway - multiple species; map04371 Apelin signaling pathway; map04530 Tight junction; map04710 Circadian rhythm; map04714 Thermogenesis; map04910 Insulin signaling pathway; map04920 Adipocytokine signaling pathway; map04921 Oxytocin signaling pathway; map04922 G…			G	KOG1616	Protein involved in Snf1 protein kinase complex assembly
A0A0V1C195	Phosphatidylinositol phosphatase PTPRQ (Fragment) OS=Trichinella spiralis OX=6334 GN=Ptprq PE=4 SV=1	Ptprq	525.85	1.8	8	8	8	1.3	4	5	5	1	4	4	4	nucleus	GO:0007044 cell-substrate junction assembly; GO:0009987 cellular process; GO:0016043 cellular component organization; GO:0022607 cellular component assembly; GO:0031581 hemidesmosome assembly; GO:0034329 cell junction assembly; GO:0034330 cell junction organization; GO:0044085 cellular component biogenesis; GO:0071840 cellular component organization or biogenesis;	GO:0030054 cell junction; GO:0030055 cell-substrate junction; GO:0030056 hemidesmosome;		K06252	TN; tenascin	map04151 PI3K-Akt signaling pathway; map04510 Focal adhesion; map04512 ECM-receptor interaction; map05165 Human papillomavirus infection; map05206 MicroRNAs in cancer	PF00041	Fibronectin type III domain	T	KOG3510	FOG: Immunoglobulin C-2 Type/fibronectin type III domains
A0A0V1AXU1	Intermediate filament protein B OS=Trichinella spiralis OX=6334 GN=T01_5851 PE=3 SV=1	T01_5851	67.847	10.9	8	6	6	7.7	5	4	4	3.2	2	2	2	cytoplasm		GO:0005623 cell; GO:0005886 plasma membrane; GO:0016020 membrane; GO:0016324 apical plasma membrane; GO:0045177 apical part of cell; GO:0071944 cell periphery; GO:0098590 plasma membrane region;	GO:0005488 binding; GO:0005515 protein binding;	K18585	IF; intermediate filament protein if		PF00932	Lamin Tail Domain	DY	KOG0977	Nuclear envelope protein lamin, intermediate filament superfamily
E5RZQ6	Heat shock protein beta-1 OS=Trichinella spiralis OX=6334 GN=HSPB1 PE=3 SV=1	HSPB1	18.876	46.3	8	7	6	47	10	7	6	22	2	3	2	cytoplasm				K09542	CRYAB; crystallin, alpha B	map04141 Protein processing in endoplasmic reticulum; map04213 Longevity regulating pathway - multiple species			O	KOG3591	Alpha crystallins
E5SX57	Glucose-6-phosphate isomerase OS=Trichinella spiralis OX=6334 GN=GPI PE=3 SV=1	GPI	72.767	9.6	8	6	6	12.2	9	8	8	8.2	6	5	5	mitochondria				K01810	GPI, pgi; glucose-6-phosphate isomerase [EC:5.3.1.9]	map00010 Glycolysis / Gluconeogenesis; map00030 Pentose phosphate pathway; map00500 Starch and sucrose metabolism; map00520 Amino sugar and nucleotide sugar metabolism; map01100 Metabolic pathways; map01200 Carbon metabolism	PF00342	Phosphoglucose isomerase	G	KOG2446	Glucose-6-phosphate isomerase
Q000T3	Alpha-crystallin B chain OS=Trichinella spiralis OX=6334 GN=Cryab PE=2 SV=1	Cryab	18.89	27.9	8	6	5	27.3	5	6	5	23	3	5	4	cytoplasm（细胞质）				K09542	CRYAB; crystallin, alpha B	map04141 Protein processing in endoplasmic reticulum; map04213 Longevity regulating pathway - multiple species			O	KOG3591	Alpha crystallins
A0A0V1BS89	Cystatin-like protein(predicted) OS=Trichinella spiralis OX=6334 GN=T01_11919 PE=4 SV=1	T01_11919	26.464	23.3	8	5	5	28.4	12	6	6	24.2	10	5	5	extracellular
E5RYD6	Peptidase S1 domain-containing protein(predicted) OS=Trichinella spiralis OX=6334 GN=T01_2202 PE=4 SV=1	T01_2202	31.257	16.3	8	4	4	16.3	4	4	4	16.3	4	4	4	extracellular
E5SKL9	Proactivator polypeptide (Fragment)(predicted) OS=Trichinella spiralis OX=6334 GN=T01_336 PE=4 SV=1	T01_336	36.22	10.1	8	4	4	7.5	8	3	3	7.9	5	3	3	extracellular
A0A0V1BV92	Uncharacterized protein (Fragment) OS=Trichinella spiralis OX=6334 GN=T01_686 PE=4 SV=1	T01_686	17.45	23.5	8	4	4	24.2	5	4	4	28.9	4	5	5	extracellular
A0A0V1ARP3	N-acetylglucosamine-6-phosphate deacetylase(predicted) OS=Trichinella spiralis OX=6334 GN=T01_8016 PE=4 SV=1	T01_8016	13.652	17.1	8	2	2	29.3	5	3	3	17.1	2	2	2	extracellular
A0A0V1B0Q8	BAR domain-containing protein(predicted) OS=Trichinella spiralis OX=6334 GN=T01_4758 PE=4 SV=1	T01_4758	27.339	9.2	8	2	1	9.2	6	2	1	9.2	6	2	1	extracellular
A0A0V1AXA4	Plancitoxin-1 OS=Trichinella spiralis OX=6334 GN=T01_8966 PE=3 SV=1	T01_8966	65.471	14.8	8	6	1					5.3	3	3	0	extracellular				K01158	DNASE2; deoxyribonuclease II [EC:3.1.22.1]	map04142 Lysosome			S	KOG3825	Deoxyribonuclease II
A0A0V1B757	Galectin (Fragment) OS=Trichinella spiralis OX=6334 GN=lec-3 PE=4 SV=1	lec-3	32.778	25	7	7	7	19.4	5	5	5	15.1	3	4	4	cytoplasm	GO:0001667 ameboidal-type cell migration; GO:0001775 cell activation; GO:0001944 vasculature development; GO:0001945 lymph vessel development; GO:0002252 immune effector process; GO:0002263 cell activation involved in immune response; GO:0002285 lymphocyte activation involved in immune response; GO:0002312 B cell activation involved in immune response; GO:0002313 mature B cell differentiation inv…	GO:0005576 extracellular region; GO:0005615 extracellular space; GO:0005622 intracellular; GO:0005623 cell; GO:0005737 cytoplasm; GO:0005829 cytosol;	GO:0005102 signaling receptor binding; GO:0005178 integrin binding; GO:0005488 binding; GO:0005515 protein binding; GO:0016936 galactoside binding; GO:0030246 carbohydrate binding; GO:0044877 protein-containing complex binding; GO:0050839 cell adhesion molecule binding; GO:0097367 carbohydrate derivative binding;	K10093	LGALS9; galectin-9		PF00337	Galactoside-binding lectin	W	KOG3587	Galectin, galactose-binding lectin
B0F9T0	Myoglobin OS=Trichinella spiralis OX=6334 GN=GLBB PE=2 SV=1	GLBB	18.258	35.4	7	7	7	29.7	6	6	6	25.3	3	5	5	extracellular							PF00042	Globin
A0A0V1BFP6	60S ribosomal protein L5 OS=Trichinella spiralis OX=6334 GN=RpL5 PE=3 SV=1	RpL5	68.017	9.5	7	6	6	10.5	9	7	7	8	5	5	5	mitochondria	GO:0000027 ribosomal large subunit assembly; GO:0006412 translation; GO:0006518 peptide metabolic process; GO:0006807 nitrogen compound metabolic process; GO:0006996 organelle organization; GO:0008152 metabolic process; GO:0009058 biosynthetic process; GO:0009059 macromolecule biosynthetic process; GO:0009987 cellular process; GO:0010467 gene expression; GO:0016043 cellular component organization…	GO:0005622 intracellular; GO:0005623 cell; GO:0005737 cytoplasm; GO:0005829 cytosol; GO:0005840 ribosome; GO:0015934 large ribosomal subunit; GO:0022625 cytosolic large ribosomal subunit; GO:0022626 cytosolic ribosome; GO:0032991 protein-containing complex; GO:0043226 organelle; GO:0043228 non-membrane-bounded organelle; GO:0043229 intracellular organelle; GO:0043232 intracellular non-membrane-bo…	GO:0003676 nucleic acid binding; GO:0003723 RNA binding; GO:0003735 structural constituent of ribosome; GO:0005198 structural molecule activity; GO:0005488 binding; GO:0008097 5S rRNA binding; GO:0019843 rRNA binding; GO:0097159 organic cyclic compound binding; GO:1901363 heterocyclic compound binding;	K02932	RP-L5e, RPL5; large subunit ribosomal protein L5e	map03010 Ribosome	PF14204	Ribosomal L18 C-terminal region	J	KOG0875	60S ribosomal protein L5
A0A0V1B325	Protein asteroid(predicted) OS=Trichinella spiralis OX=6334 GN=T01_11957 PE=4 SV=1	T01_11957	29.793	24.3	7	6	6	33.1	6	9	9	25.4	4	7	7	extracellular
A0A0V1BLR6	Halomucin (Fragment)(predicted) OS=Trichinella spiralis OX=6334 GN=T01_11659 PE=4 SV=1	T01_11659	40.558	19.4	7	6	6	18.3	7	6	6	17.7	6	5	5	extracellular	GO:0006810 transport; GO:0007043 cell-cell junction assembly; GO:0007163 establishment or maintenance of cell polarity; GO:0007275 multicellular organism development; GO:0008104 protein localization; GO:0009653 anatomical structure morphogenesis; GO:0009790 embryo development; GO:0009792 embryo development ending in birth or egg hatching; GO:0009887 animal organ morphogenesis; GO:0009987 cellular…	GO:0005623 cell; GO:0005886 plasma membrane; GO:0005912 adherens junction; GO:0016020 membrane; GO:0016323 basolateral plasma membrane; GO:0030054 cell junction; GO:0070161 anchoring junction; GO:0071944 cell periphery; GO:0098590 plasma membrane region;		K16175	SCRIB; protein scribble	map04390 Hippo signaling pathway; map04391 Hippo signaling pathway - fly; map04530 Tight junction; map05165 Human papillomavirus infection; map05203 Viral carcinogenesis			S	KOG0619	FOG: Leucine rich repeat
A0A0V1BW51	Alpha-mannosidase (Fragment) OS=Trichinella spiralis OX=6334 GN=MAN2C1 PE=3 SV=1	MAN2C1	120.12	5.2	7	5	5									cytoplasm	GO:0006950 response to stress; GO:0006986 response to unfolded protein; GO:0009893 positive regulation of metabolic process; GO:0009987 cellular process; GO:0010033 response to organic substance; GO:0010468 regulation of gene expression; GO:0010604 positive regulation of macromolecule metabolic process; GO:0010628 positive regulation of gene expression; GO:0019222 regulation of metabolic process;…	GO:0005622 intracellular; GO:0005623 cell; GO:0005634 nucleus; GO:0005667 transcription regulator complex; GO:0005737 cytoplasm; GO:0005829 cytosol; GO:0032991 protein-containing complex; GO:0043226 organelle; GO:0043227 membrane-bounded organelle; GO:0043229 intracellular organelle; GO:0043231 intracellular membrane-bounded organelle;		K01191	MAN2C1; alpha-mannosidase [EC:3.2.1.24]	map00511 Other glycan degradation	PF01074; PF09261; PF07748	Glycosyl hydrolases family 38 N-terminal domain; Alpha mannosidase, middle domain; Glycosyl hydrolases family 38 C-terminal domain	O	KOG4342	Alpha-mannosidase
A0A0V1BVU3	60S ribosomal protein L10a OS=Trichinella spiralis OX=6334 GN=Nae1 PE=3 SV=1	Nae1	83.852	2.9	7	2	2	4.7	6	3	3	2.9	3	2	2	nucleus				K04532	NAE1, APPBP1; amyloid beta precursor protein binding protein 1	map05010 Alzheimer disease	PF00687; PF00899	Ribosomal protein L1p/L10e family; ThiF family	J	KOG2016	NEDD8-activating complex, APP-BP1/UBA5 component
A0A0V1BM94	Uncharacterized protein OS=Trichinella spiralis OX=6334 GN=T01_10190 PE=4 SV=1	T01_10190	13.032	20.7	7	2	2	20.7	7	2	2	20.7	9	2	2	extracellular
A0A0V1BUU1	F-box domain-containing protein OS=Trichinella spiralis OX=6334 GN=T01_1979 PE=4 SV=1	T01_1979	59.238	2.5	7	1	1	2.5	2	1	1	2.5	3	1	1	plasma membrane							PF00646	F-box domain
A0A0V1C1W5	Heat shock protein 83 (Fragment) OS=Trichinella spiralis OX=6334 GN=Hsp83 PE=3 SV=1	Hsp83	162.42	4.4	6	6	6	3.9	6	5	5	3.6	5	5	5	cytoplasm	GO:0001101 response to acid chemical; GO:0002119 nematode larval development; GO:0002164 larval development; GO:0006457 protein folding; GO:0006464 cellular protein modification process; GO:0006470 protein dephosphorylation; GO:0006611 protein export from nucleus; GO:0006793 phosphorus metabolic process; GO:0006796 phosphate-containing compound metabolic process; GO:0006807 nitrogen compound meta…	GO:0005622 intracellular; GO:0005623 cell; GO:0005737 cytoplasm; GO:0048471 perinuclear region of cytoplasm;	GO:0003824 catalytic activity; GO:0005102 signaling receptor binding; GO:0005488 binding; GO:0005515 protein binding; GO:0008134 transcription factor binding; GO:0016462 pyrophosphatase activity; GO:0016787 hydrolase activity; GO:0016817 hydrolase activity, acting on acid anhydrides; GO:0016818 hydrolase activity, acting on acid anhydrides, in phosphorus-containing anhydrides; GO:0016887 ATPase a…	K04079	HSP90A, htpG; molecular chaperone HtpG	map04141 Protein processing in endoplasmic reticulum; map04151 PI3K-Akt signaling pathway; map04217 Necroptosis; map04612 Antigen processing and presentation; map04621 NOD-like receptor signaling pathway; map04657 IL-17 signaling pathway; map04659 Th17 cell differentiation; map04914 Progesterone-mediated oocyte maturation; map04915 Estrogen signaling pathway; map05200 Pathways in cancer; map05215…	PF02518	Histidine kinase-, DNA gyrase B-, and HSP90-like ATPase	O	KOG0019	Molecular chaperone (HSP90 family)
A0A0V1BNT4	Deoxyribonuclease-2-beta (Fragment) OS=Trichinella spiralis OX=6334 GN=Dnase2b PE=3 SV=1	Dnase2b	167.56	6.1	6	6	6	5.1	5	6	6	4.4	5	5	5	plasma membrane				K01158	DNASE2; deoxyribonuclease II [EC:3.1.22.1]	map04142 Lysosome			L	KOG3825	Deoxyribonuclease II
A0A0V1C172	Cathepsin B-like cysteine proteinase 3 OS=Trichinella spiralis OX=6334 GN=cpr-3 PE=3 SV=1	cpr-3	293.08	2.5	6	6	6	0.5	1	1	1	0.8	2	2	2	plasma membrane				K14816	REI1; pre-60S factor REI1		PF00112; PF10469; PF13848; PF00665	Papain family cysteine protease; AKAP7 2'5' RNA ligase-like domain; Thioredoxin-like domain; Integrase core domain	CO	KOG3864	Uncharacterized conserved protein
A0A0V1AXC8	Tenascin-X(predicted) OS=Trichinella spiralis OX=6334 GN=T01_15207 PE=4 SV=1	T01_15207	69.894	10	6	6	6	10.2	7	6	6	3.3	2	2	2	cytoplasm									O	KOG1217	Fibrillins and related proteins containing Ca2+-binding EGF-like domains
A0A0V1AZ39	Aspartyl aminopeptidase OS=Trichinella spiralis OX=6334 GN=Dnpep PE=3 SV=1	Dnpep	51.762	13.3	6	6	6	12.4	4	5	5	12.8	5	5	5	cytoplasm			GO:0005488 binding; GO:0005515 protein binding; GO:0042802 identical protein binding;	K01267	DNPEP; aspartyl aminopeptidase [EC:3.4.11.21]				E	KOG2596	Aminopeptidase I zinc metalloprotease (M18)
A0A0V1ARG0	Galectin (Fragment) OS=Trichinella spiralis OX=6334 GN=GAL-1 PE=4 SV=1	GAL-1	33.714	18.8	6	5	5	29.1	9	9	9	14.7	7	4	4	cytoplasm		GO:0005576 extracellular region; GO:0031012 extracellular matrix; GO:0060102 collagen and cuticulin-based cuticle extracellular matrix; GO:0062023 collagen-containing extracellular matrix;	GO:0005488 binding; GO:0005515 protein binding; GO:0016936 galactoside binding; GO:0097367 carbohydrate derivative binding;	K10093	LGALS9; galectin-9		PF00337	Galactoside-binding lectin	W	KOG3587	Galectin, galactose-binding lectin
A0A0V1B4N7	Tenascin-X (Fragment) OS=Trichinella spiralis OX=6334 GN=TNXB PE=4 SV=1	TNXB	30.082	24.1	6	5	5	21.1	4	4	4	24.1	7	6	6	extracellular				K23637	WFDC3; WAP four-disulfide core domain protein 3		PF00095	WAP-type (Whey Acidic Protein) 'four-disulfide core'
A0A0V1AU01	"Alpha-1,4 glucan phosphorylase (Fragment) OS=Trichinella spiralis OX=6334 GN=Pygl PE=3 SV=1"	Pygl	166.08	3.9	6	5	5	2.2	3	3	3	0.8	1	1	1	cytoplasm				K00688	PYG, glgP; glycogen phosphorylase [EC:2.4.1.1]	map00500 Starch and sucrose metabolism; map01100 Metabolic pathways; map04217 Necroptosis; map04910 Insulin signaling pathway; map04922 Glucagon signaling pathway; map04931 Insulin resistance			G	KOG2099	Glycogen phosphorylase
A0A0V1BTF1	Glutamine amidotransferase type-1 domain-containing protein(predicted) OS=Trichinella spiralis OX=6334 GN=T01_13918 PE=4 SV=1	T01_13918	15.97	41.8	6	5	5	30.5	3	4	4	27	5	3	3	cytoplasm
A0A0V1BRE7	Citrate hydro-lyase OS=Trichinella spiralis OX=6334 GN=aco-2 PE=3 SV=1	aco-2	232.27	2.8	6	5	5	3.3	6	6	6	1.7	2	3	3	plasma membrane				K10866	RAD50; DNA repair protein RAD50 [EC:3.6.-.-]	map03440 Homologous recombination; map03450 Non-homologous end-joining; map04218 Cellular senescence	PF00694; PF13476	Aconitase C-terminal domain; AAA domain	L	KOG0962	DNA repair protein RAD50, ABC-type ATPase/SMC superfamily
A0A0V1BIB3	Low-density lipoprotein receptor-related protein 1B (Fragment) OS=Trichinella spiralis OX=6334 GN=Lrp1b PE=4 SV=1	Lrp1b	143.77	3.9	6	5	5	3.1	3	4	4	2.5	3	3	3	peroxisome				K20049	LRP1B; low-density lipoprotein receptor-related protein 1B		PF00089	Trypsin	T	KOG1215	Low-density lipoprotein receptors containing Ca2+-binding EGF-like domains
A0A0V1BEH8	60S ribosomal protein L35a OS=Trichinella spiralis OX=6334 GN=unc-97 PE=3 SV=1	unc-97	113.85	3.7	6	5	5	2.5	4	3	3	1.1	1	1	1	nucleus	GO:0003008 system process; GO:0007275 multicellular organism development; GO:0007517 muscle organ development; GO:0007600 sensory perception; GO:0009987 cellular process; GO:0016043 cellular component organization; GO:0032501 multicellular organismal process; GO:0032502 developmental process; GO:0034330 cell junction organization; GO:0045216 cell-cell junction organization; GO:0048513 animal orga…	GO:0005622 intracellular; GO:0005623 cell; GO:0005634 nucleus; GO:0005654 nucleoplasm; GO:0005737 cytoplasm; GO:0005886 plasma membrane; GO:0005912 adherens junction; GO:0009925 basal plasma membrane; GO:0016020 membrane; GO:0016323 basolateral plasma membrane; GO:0030016 myofibril; GO:0030017 sarcomere; GO:0030054 cell junction; GO:0031430 M band; GO:0031672 A band; GO:0031974 membrane-enclosed …	GO:0005488 binding; GO:0005515 protein binding; GO:0008092 cytoskeletal protein binding; GO:0017022 myosin binding;	K23354	LIMS1_2, PINCH1_2; LIM and senescent cell antigen-like-containing domain protein 1/2		PF00412; PF01247; PF00010; PF07527	LIM domain; Ribosomal protein L35Ae; Helix-loop-helix DNA-binding domain; Hairy Orange	TZ	KOG2272	Focal adhesion protein PINCH-1, contains LIM domains
A0A0V1BIW5	Elongation factor 1-alpha OS=Trichinella spiralis OX=6334 GN=T01_9324 PE=3 SV=1	T01_9324	56.937	7.9	6	4	4	7.6	5	4	4	5.8	2	3	3	mitochondria	GO:0006412 translation; GO:0006518 peptide metabolic process; GO:0006807 nitrogen compound metabolic process; GO:0007275 multicellular organism development; GO:0008152 metabolic process; GO:0009058 biosynthetic process; GO:0009059 macromolecule biosynthetic process; GO:0009790 embryo development; GO:0009792 embryo development ending in birth or egg hatching; GO:0009987 cellular process; GO:001046…		GO:0003676 nucleic acid binding; GO:0003723 RNA binding; GO:0003824 catalytic activity; GO:0003924 GTPase activity; GO:0005488 binding; GO:0008135 translation factor activity, RNA binding; GO:0016462 pyrophosphatase activity; GO:0016787 hydrolase activity; GO:0016817 hydrolase activity, acting on acid anhydrides; GO:0016818 hydrolase activity, acting on acid anhydrides, in phosphorus-containing a…	K03231	EEF1A; elongation factor 1-alpha	map03013 RNA transport; map05134 Legionellosis; map05140 Leishmaniasis	PF00009; PF03144; PF03143	Elongation factor Tu GTP binding domain; Elongation factor Tu domain 2; Elongation factor Tu C-terminal domain	J	KOG0052	Translation elongation factor EF-1 alpha/Tu
A0A0V1AVP2	"ADP-ribose pyrophosphatase, mitochondrial OS=Trichinella spiralis OX=6334 GN=Nudt9 PE=4 SV=1"	Nudt9	92.51	7.6	6	7	4	7	4	6	5	6.8	5	6	4	cytoplasm				K13988	NUDT9; ADP-ribose pyrophosphatase [EC:3.6.1.13]	map00230 Purine metabolism; map01100 Metabolic pathways			KLT	KOG4195	Transient receptor potential-related channel 7
A0A0V1AX39	Fructose-bisphosphate aldolase OS=Trichinella spiralis OX=6334 GN=T01_11246 PE=3 SV=1	T01_11246	43.676	10	6	4	4	15.7	5	5	5	15.4	7	5	5	endoplasmic reticulum	GO:0005975 carbohydrate metabolic process; GO:0006082 organic acid metabolic process; GO:0006090 pyruvate metabolic process; GO:0006091 generation of precursor metabolites and energy; GO:0006096 glycolytic process; GO:0006139 nucleobase-containing compound metabolic process; GO:0006163 purine nucleotide metabolic process; GO:0006164 purine nucleotide biosynthetic process; GO:0006165 nucleoside di…	GO:0000228 nuclear chromosome; GO:0000785 chromatin; GO:0000790 nuclear chromatin; GO:0000792 heterochromatin; GO:0005622 intracellular; GO:0005623 cell; GO:0005634 nucleus; GO:0005694 chromosome; GO:0005720 nuclear heterochromatin; GO:0005737 cytoplasm; GO:0031974 membrane-enclosed lumen; GO:0031981 nuclear lumen; GO:0043226 organelle; GO:0043227 membrane-bounded organelle; GO:0043228 non-membra…	GO:0003824 catalytic activity; GO:0004332 fructose-bisphosphate aldolase activity; GO:0005488 binding; GO:0005515 protein binding; GO:0016829 lyase activity; GO:0016830 carbon-carbon lyase activity; GO:0016832 aldehyde-lyase activity; GO:0042802 identical protein binding;	K01623	ALDO; fructose-bisphosphate aldolase, class I [EC:4.1.2.13]	map00010 Glycolysis / Gluconeogenesis; map00030 Pentose phosphate pathway; map00051 Fructose and mannose metabolism; map01100 Metabolic pathways; map01200 Carbon metabolism; map01230 Biosynthesis of amino acids; map04066 HIF-1 signaling pathway	PF00274	Fructose-bisphosphate aldolase class-I	G	KOG1557	Fructose-biphosphate aldolase
A0A0V1B172	Gluconate kinase(predicted) OS=Trichinella spiralis OX=6334 GN=T01_1871 PE=4 SV=1	T01_1871	39.725	15.9	6	4	4					5.4	1	2	2	extracellular
A0A0V1AU08	Calponin-like protein OV9M OS=Trichinella spiralis OX=6334 GN=T01_9442 PE=3 SV=1	T01_9442	52.135	10.6	6	4	4	4.1	1	1	1	5	3	2	2	nucleus	GO:0006937 regulation of muscle contraction; GO:0006996 organelle organization; GO:0007010 cytoskeleton organization; GO:0007015 actin filament organization; GO:0009987 cellular process; GO:0016043 cellular component organization; GO:0022607 cellular component assembly; GO:0030029 actin filament-based process; GO:0030036 actin cytoskeleton organization; GO:0031032 actomyosin structure organizatio…	GO:0001725 stress fiber; GO:0005622 intracellular; GO:0005623 cell; GO:0005737 cytoplasm; GO:0005856 cytoskeleton; GO:0005865 striated muscle thin filament; GO:0005884 actin filament; GO:0015629 actin cytoskeleton; GO:0016459 myosin complex; GO:0030016 myofibril; GO:0030017 sarcomere; GO:0031674 I band; GO:0032432 actin filament bundle; GO:0032991 protein-containing complex; GO:0036379 myofilamen…	GO:0003779 actin binding; GO:0005488 binding; GO:0005515 protein binding; GO:0008092 cytoskeletal protein binding; GO:0017022 myosin binding; GO:0044877 protein-containing complex binding; GO:0051015 actin filament binding;
A0A0V1BRP1	IgA FC receptor(predicted) OS=Trichinella spiralis OX=6334 GN=T01_2456 PE=4 SV=1	T01_2456	35.587	11.1	6	4	4	11.1	4	4	4	9.6	4	3	3	extracellular
A0A0V1B629	Chymotrypsin B OS=Trichinella spiralis OX=6334 GN=T01_12750 PE=4 SV=1	T01_12750	34.631	8	6	3	3	5.1	1	2	2	2.9	1	1	1	extracellular	GO:0006508 proteolysis; GO:0006807 nitrogen compound metabolic process; GO:0008152 metabolic process; GO:0019538 protein metabolic process; GO:0043170 macromolecule metabolic process; GO:0044238 primary metabolic process; GO:0071704 organic substance metabolic process; GO:1901564 organonitrogen compound metabolic process;	GO:0005623 cell; GO:0005886 plasma membrane; GO:0016020 membrane; GO:0036477 somatodendritic compartment; GO:0043025 neuronal cell body; GO:0044297 cell body; GO:0071944 cell periphery;	GO:0003824 catalytic activity; GO:0008233 peptidase activity; GO:0016787 hydrolase activity; GO:0140096 catalytic activity, acting on a protein;	K01315	PLG; plasminogen [EC:3.4.21.7]	map04080 Neuroactive ligand-receptor interaction; map04610 Complement and coagulation cascades; map05150 Staphylococcus aureus infection; map05164 Influenza A	PF00089	Trypsin	E	KOG3627	Trypsin
A0A0V1C0Z6	Uncharacterized protein OS=Trichinella spiralis OX=6334 GN=T01_7410 PE=4 SV=1	T01_7410	13.525	24.4	6	3	3	32.8	4	4	4	10.9	1	2	2	extracellular
A0A0V1BI69	Uncharacterized protein OS=Trichinella spiralis OX=6334 GN=T01_13057 PE=4 SV=1	T01_13057	12.71	13.3	6	2	2	13.3	1	2	2	13.3	5	2	2	extracellular
A0A0V1BHU3	"Putative splicing factor, arginine/serine-rich 7 OS=Trichinella spiralis OX=6334 GN=rsp-7 PE=4 SV=1"	rsp-7	137.47	1.9	6	2	2	1.9	3	2	2	0.9	3	1	1	cytoplasm	GO:0000375 RNA splicing, via transesterification reactions; GO:0000377 RNA splicing, via transesterification reactions with bulged adenosine as nucleophile; GO:0000398 mRNA splicing, via spliceosome; GO:0006139 nucleobase-containing compound metabolic process; GO:0006396 RNA processing; GO:0006397 mRNA processing; GO:0006725 cellular aromatic compound metabolic process; GO:0006807 nitrogen compou…			K13165	SFRS12; splicing factor, arginine/serine-rich 12		PF02798; PF00076	Glutathione S-transferase, N-terminal domain; RNA recognition motif. (a.k.a. RRM, RBD, or RNP domain)	A	KOG4676	Splicing factor, arginine/serine-rich
A0A0V1BEY8	RNA-directed DNA polymerase OS=Trichinella spiralis OX=6334 GN=K02A2.6 PE=4 SV=1	K02A2.6	180.07	2.1	6	3	1									nucleus							PF00665	Integrase core domain	L	KOG0017	FOG: Transposon-encoded proteins with TYA, reverse transcriptase, integrase domains in various combinations
A0A0V1AQP8	Ubiquitin (Fragment) OS=Trichinella spiralis OX=6334 GN=T01_4213 PE=4 SV=1	T01_4213	7.7848	26.1	6	2	1					26.1	3	2	1	cytoplasm,nucleus				K08770	UBC; ubiquitin C	map03320 PPAR signaling pathway	PF00240	Ubiquitin family	O	KOG0001	Ubiquitin and ubiquitin-like proteins
A0A0V1BSB6	Histone H4 OS=Trichinella spiralis OX=6334 GN=T01_2654 PE=3 SV=1	T01_2654	11.385	37.9	6	5	1	42.7	1	5	1					nucleus				K11254	H4; histone H4	map05034 Alcoholism; map05203 Viral carcinogenesis; map05322 Systemic lupus erythematosus			B	KOG3467	Histone H4
A0A0V1B8T3	Chymotrypsinogen B (Fragment) OS=Trichinella spiralis OX=6334 GN=CTRB1 PE=4 SV=1	CTRB1	33.628	19.5	5	5	5	14.9	4	4	4	10.6	2	3	3	extracellular							PF00089	Trypsin	O	KOG3627	Trypsin
A0A0V1BPK3	Mesocentin OS=Trichinella spiralis OX=6334 GN=dig-1 PE=4 SV=1	dig-1	353.53	1.6	5	5	5	1.7	5	5	5	0.7	3	2	2	extracellular				K17341	HMCN; hemicentin		PF07679; PF00041; PF13927; PF00086	Immunoglobulin I-set domain; Fibronectin type III domain; Immunoglobulin domain; Thyroglobulin type-1 repeat	I	KOG3510	FOG: Immunoglobulin C-2 Type/fibronectin type III domains
A0A0V1BGR2	Mitochondrial-processing peptidase subunit alpha OS=Trichinella spiralis OX=6334 GN=Pmpca PE=4 SV=1	Pmpca	86.656	5	5	5	5					3.8	3	3	3	nucleus	GO:0006508 proteolysis; GO:0006807 nitrogen compound metabolic process; GO:0008152 metabolic process; GO:0019538 protein metabolic process; GO:0043170 macromolecule metabolic process; GO:0044238 primary metabolic process; GO:0071704 organic substance metabolic process; GO:1901564 organonitrogen compound metabolic process;	GO:0005622 intracellular; GO:0005623 cell; GO:0005737 cytoplasm; GO:0005739 mitochondrion; GO:0005759 mitochondrial matrix; GO:0017087 mitochondrial processing peptidase complex; GO:0031974 membrane-enclosed lumen; GO:0032991 protein-containing complex; GO:0043226 organelle; GO:0043227 membrane-bounded organelle; GO:0043229 intracellular organelle; GO:0043231 intracellular membrane-bounded organe…	GO:0005488 binding; GO:0005515 protein binding;	K01412	PMPCA, MAS2; mitochondrial-processing peptidase subunit alpha [EC:3.4.24.64]		PF05193	Peptidase M16 inactive domain	O	KOG2067	Mitochondrial processing peptidase, alpha subunit
A0A0V1BR23	Proteasome endopeptidase complex OS=Trichinella spiralis OX=6334 GN=PSMA1 PE=3 SV=1	PSMA1	107.74	5.7	5	5	5	6.7	5	6	6	4.9	4	4	4	cytoplasm		GO:0000502 proteasome complex; GO:0005622 intracellular; GO:0005623 cell; GO:0005839 proteasome core complex; GO:0019773 proteasome core complex, alpha-subunit complex; GO:0032991 protein-containing complex; GO:1902494 catalytic complex; GO:1905368 peptidase complex; GO:1905369 endopeptidase complex;	GO:0005488 binding; GO:0005515 protein binding;	K13141	INTS4; integrator complex subunit 4		PF10584; PF00227	Proteasome subunit A N-terminal signature; Proteasome subunit	O	KOG2259	Uncharacterized conserved protein
A0A0V1AYF7	"Alpha-actinin, sarcomeric OS=Trichinella spiralis OX=6334 GN=Actn PE=3 SV=1"	Actn	101.55	5.2	5	5	5	7.1	6	7	7	3.2	3	3	3	cytoplasm,nucleus	GO:0006996 organelle organization; GO:0007010 cytoskeleton organization; GO:0007015 actin filament organization; GO:0008104 protein localization; GO:0009653 anatomical structure morphogenesis; GO:0009987 cellular process; GO:0010927 cellular component assembly involved in morphogenesis; GO:0016043 cellular component organization; GO:0022607 cellular component assembly; GO:0030029 actin filament-b…	GO:0005622 intracellular; GO:0005623 cell; GO:0005737 cytoplasm; GO:0005912 adherens junction; GO:0005925 focal adhesion; GO:0030016 myofibril; GO:0030017 sarcomere; GO:0030018 Z disc; GO:0030054 cell junction; GO:0030055 cell-substrate junction; GO:0031674 I band; GO:0043226 organelle; GO:0043228 non-membrane-bounded organelle; GO:0043229 intracellular organelle; GO:0043232 intracellular non-mem…	GO:0003779 actin binding; GO:0005488 binding; GO:0005515 protein binding; GO:0008092 cytoskeletal protein binding; GO:0044877 protein-containing complex binding; GO:0051015 actin filament binding;	K05699	ACTN1_4; actinin alpha 1/4	map04510 Focal adhesion; map04520 Adherens junction; map04530 Tight junction; map04670 Leukocyte transendothelial migration; map04810 Regulation of actin cytoskeleton; map05131 Shigellosis; map05146 Amoebiasis; map05203 Viral carcinogenesis; map05322 Systemic lupus erythematosus	PF00307; PF00435; PF08726	Calponin homology (CH) domain; Spectrin repeat; Ca2+ insensitive EF hand	Z	KOG0035	Ca2+-binding actin-bundling protein (actinin), alpha chain (EF-Hand protein superfamily)
A0A0V1C2R0	Neuroglian OS=Trichinella spiralis OX=6334 GN=Nrg PE=4 SV=1	Nrg	150.4	3.9	5	4	4	7.2	7	8	8	5	5	5	5	plasma membrane				K06756	NRCAM; neuronal cell adhesion molecule	map04514 Cell adhesion molecules (CAMs)	PF13927; PF07679; PF00041; PF13882	Immunoglobulin domain; Immunoglobulin I-set domain; Fibronectin type III domain; C-terminal domain of Fibronectin type III	T	KOG3513	Neural cell adhesion molecule L1
E5SV78	Citrate synthase OS=Trichinella spiralis OX=6334 GN=T01_12404 PE=3 SV=1	T01_12404	52.324	7.8	5	4	4	7.8	6	4	4	7.1	4	4	4	mitochondria	GO:0005975 carbohydrate metabolic process; GO:0008152 metabolic process; GO:0044238 primary metabolic process; GO:0071704 organic substance metabolic process;	GO:0005622 intracellular; GO:0005623 cell; GO:0005737 cytoplasm; GO:0005739 mitochondrion; GO:0005759 mitochondrial matrix; GO:0031974 membrane-enclosed lumen; GO:0043226 organelle; GO:0043227 membrane-bounded organelle; GO:0043229 intracellular organelle; GO:0043231 intracellular membrane-bounded organelle; GO:0043233 organelle lumen; GO:0070013 intracellular organelle lumen;	GO:0003824 catalytic activity; GO:0004108 citrate (Si)-synthase activity; GO:0016740 transferase activity; GO:0016746 transferase activity, transferring acyl groups; GO:0036440 citrate synthase activity; GO:0046912 transferase activity, transferring acyl groups, acyl groups converted into alkyl on transfer;	K01647	CS, gltA; citrate synthase [EC:2.3.3.1]	map00020 Citrate cycle (TCA cycle); map00630 Glyoxylate and dicarboxylate metabolism; map01100 Metabolic pathways; map01200 Carbon metabolism; map01210 2-Oxocarboxylic acid metabolism; map01230 Biosynthesis of amino acids	PF00285	Citrate synthase	H	KOG2617	Citrate synthase
A0A0V1BUM0	Nucleoside diphosphate kinase OS=Trichinella spiralis OX=6334 GN=YNK1 PE=3 SV=1	YNK1	25.377	17.4	5	4	4	16.1	3	3	3	14.3	4	3	3	cytoplasm	GO:0001932 regulation of protein phosphorylation; GO:0001934 positive regulation of protein phosphorylation; GO:0009893 positive regulation of metabolic process; GO:0009966 regulation of signal transduction; GO:0009967 positive regulation of signal transduction; GO:0010562 positive regulation of phosphorus metabolic process; GO:0010604 positive regulation of macromolecule metabolic process; GO:00…		GO:0005488 binding; GO:0005515 protein binding; GO:0042802 identical protein binding;	K00940	ndk, NME; nucleoside-diphosphate kinase [EC:2.7.4.6]	map00230 Purine metabolism; map00240 Pyrimidine metabolism; map00983 Drug metabolism - other enzymes; map01100 Metabolic pathways	PF00334	Nucleoside diphosphate kinase	F	KOG0888	Nucleoside diphosphate kinase
A0A0V1BZ64	Multi cystatin-like domain protein(predicted) OS=Trichinella spiralis OX=6334 GN=T01_12116 PE=4 SV=1	T01_12116	36.839	11.3	5	4	4	10.1	4	4	4	9.8	4	3	3	plasma membrane
A0A0V1BSS9	Transmembrane matrix receptor MUP-4 (Fragment) OS=Trichinella spiralis OX=6334 GN=mup-4 PE=4 SV=1	mup-4	256.18	2.1	5	4	4	2.5	5	5	5					nucleus		GO:0005576 extracellular region; GO:0005622 intracellular; GO:0005623 cell; GO:0005856 cytoskeleton; GO:0005882 intermediate filament; GO:0030054 cell junction; GO:0030055 cell-substrate junction; GO:0030056 hemidesmosome; GO:0031012 extracellular matrix; GO:0032991 protein-containing complex; GO:0043226 organelle; GO:0043228 non-membrane-bounded organelle; GO:0043229 intracellular organelle; GO:…	GO:0005488 binding; GO:0005515 protein binding;				PF12661; PF07645; PF00092; PF00008	Human growth factor-like EGF; Calcium-binding EGF domain; von Willebrand factor type A domain; EGF-like domain	T	KOG1217	Fibrillins and related proteins containing Ca2+-binding EGF-like domains
A0A0V1BT83	Phospholipase B-like (Fragment) OS=Trichinella spiralis OX=6334 GN=Plbd2 PE=3 SV=1	Plbd2	64.451	7.5	5	4	4	5.2	3	3	3	3.7	2	2	2	extracellular									G	KOG3774	Uncharacterized conserved protein Lama
A0A0V1BBA0	Dihydrolipoyl dehydrogenase OS=Trichinella spiralis OX=6334 GN=dld-1 PE=3 SV=1	dld-1	57.1	7.4	5	4	4	11.2	7	5	5	3.8	2	2	2	mitochondria				K00382	DLD, lpd, pdhD; dihydrolipoamide dehydrogenase [EC:1.8.1.4]	map00010 Glycolysis / Gluconeogenesis; map00020 Citrate cycle (TCA cycle); map00260 Glycine, serine and threonine metabolism; map00280 Valine, leucine and isoleucine degradation; map00310 Lysine degradation; map00380 Tryptophan metabolism; map00620 Pyruvate metabolism; map00630 Glyoxylate and dicarboxylate metabolism; map00640 Propanoate metabolism; map01100 Metabolic pathways; map01200 Carbon me…	PF07992; PF02852	Pyridine nucleotide-disulphide oxidoreductase; Pyridine nucleotide-disulphide oxidoreductase, dimerisation domain	C	KOG1335	Dihydrolipoamide dehydrogenase
A0A0V1BL79	T-complex protein 1 subunit epsilon OS=Trichinella spiralis OX=6334 GN=Cct5 PE=3 SV=1	Cct5	89.836	8.1	5	4	4	6.4	2	3	3					cytoplasm	GO:0006457 protein folding; GO:0009987 cellular process;	GO:0005622 intracellular; GO:0005623 cell; GO:0005737 cytoplasm; GO:0005829 cytosol; GO:0005832 chaperonin-containing T-complex; GO:0032991 protein-containing complex; GO:0101031 chaperone complex;	GO:0005488 binding; GO:0005515 protein binding; GO:0051082 unfolded protein binding;	K09497	CCT5; T-complex protein 1 subunit epsilon				O	KOG0357	Chaperonin complex component, TCP-1 epsilon subunit (CCT5)
A0A0V1B4L2	Actin-interacting protein 1 (Fragment) OS=Trichinella spiralis OX=6334 GN=flr PE=4 SV=1	flr	68.082	7.5	5	4	4	11.2	7	6	6	7.9	5	4	4	cytoplasm	GO:0006996 organelle organization; GO:0007010 cytoskeleton organization; GO:0007015 actin filament organization; GO:0008064 regulation of actin polymerization or depolymerization; GO:0009653 anatomical structure morphogenesis; GO:0009987 cellular process; GO:0010638 positive regulation of organelle organization; GO:0010639 negative regulation of organelle organization; GO:0010927 cellular compone…	GO:0005622 intracellular; GO:0005623 cell; GO:0005737 cytoplasm; GO:0005856 cytoskeleton; GO:0005884 actin filament; GO:0015629 actin cytoskeleton; GO:0016528 sarcoplasm; GO:0030016 myofibril; GO:0042641 actomyosin; GO:0042643 actomyosin, actin portion; GO:0043226 organelle; GO:0043228 non-membrane-bounded organelle; GO:0043229 intracellular organelle; GO:0043232 intracellular non-membrane-bounde…	GO:0003779 actin binding; GO:0005488 binding; GO:0005515 protein binding; GO:0008092 cytoskeletal protein binding; GO:0044877 protein-containing complex binding; GO:0051015 actin filament binding;						Z	KOG0318	WD40 repeat stress protein/actin interacting protein
A0A0V1BTI0	Carboxylesterase 4A OS=Trichinella spiralis OX=6334 GN=Ces4a PE=4 SV=1	Ces4a	92.474	4.4	5	3	3	7.5	7	5	5	1	2	1	1	endoplasmic reticulum（内质网）				K01044	CES1; carboxylesterase 1 [EC:3.1.1.1]	map00983 Drug metabolism - other enzymes	PF00135	Carboxylesterase family	G	KOG1516	Carboxylesterase and related proteins
E5SGN2	60S ribosomal protein L23a 1 OS=Trichinella spiralis OX=6334 GN=rpl-25.1 PE=3 SV=1	rpl-25.1	23.075	14.4	5	3	3	22.8	6	5	5	18.8	6	4	4	cytoplasm				K02893	RP-L23Ae, RPL23A; large subunit ribosomal protein L23Ae	map03010 Ribosome			J	KOG1751	60s ribosomal protein L23
A0A0V1ARQ8	Prostasin OS=Trichinella spiralis OX=6334 GN=Prss8 PE=4 SV=1	Prss8	73.163	4.6	5	3	3	4.9	4	3	3	1.5	1	1	1	cytoplasm				K01362	OVCH; ovochymase [EC:3.4.21.-]		PF00089	Trypsin	O	KOG3627	Trypsin
A0A0V1AV77	RING-type E3 ubiquitin transferase OS=Trichinella spiralis OX=6334 GN=mkrn1 PE=3 SV=1	mkrn1	75.574	5	5	3	3	5.1	3	3	3	7.6	5	5	5	nucleus				K15687	MKRN; E3 ubiquitin-protein ligase makorin [EC:2.3.2.27]		PF00753; PF13639	Metallo-beta-lactamase superfamily; Ring finger domain	O	KOG1039	Predicted E3 ubiquitin ligase
A0A0V1BYW3	PAN domain protein(predicted) OS=Trichinella spiralis OX=6334 GN=T01_5647 PE=4 SV=1	T01_5647	140.77	4.1	5	5	3	4.8	6	6	6	2.5	4	3	3	extracellular
E5SS61	Triosephosphate isomerase OS=Trichinella spiralis OX=6334 GN=tpi-1 PE=3 SV=1	tpi-1	30.775	9.4	5	2	2					4.7	3	1	1	cytoplasm	GO:0007275 multicellular organism development; GO:0007568 aging; GO:0008340 determination of adult lifespan; GO:0009987 cellular process; GO:0010259 multicellular organism aging; GO:0019725 cellular homeostasis; GO:0032501 multicellular organismal process; GO:0032502 developmental process; GO:0042592 homeostatic process; GO:0045454 cell redox homeostasis; GO:0048856 anatomical structure developme…	GO:0005622 intracellular; GO:0005623 cell;		K01803	TPI, tpiA; triosephosphate isomerase (TIM) [EC:5.3.1.1]	map00010 Glycolysis / Gluconeogenesis; map00051 Fructose and mannose metabolism; map00562 Inositol phosphate metabolism; map01100 Metabolic pathways; map01200 Carbon metabolism; map01230 Biosynthesis of amino acids	PF00121	Triosephosphate isomerase	G	KOG1643	Triosephosphate isomerase
A0A0V1B2J8	Histone H3 OS=Trichinella spiralis OX=6334 GN=T01_11916 PE=3 SV=1	T01_11916	35.481	13.3	5	5	2	15.6	4	6	2					nucleus				K11253	H3; histone H3	map05034 Alcoholism; map05131 Shigellosis; map05202 Transcriptional misregulation in cancer; map05322 Systemic lupus erythematosus	PF00125	Core histone H2A/H2B/H3/H4	B	KOG1745	Histones H3 and H4
A0A0V1C0L2	Peptidase S1 domain-containing protein(predicted) OS=Trichinella spiralis OX=6334 GN=T01_2657 PE=4 SV=1	T01_2657	27.724	7.9	5	2	2	11.9	2	3	3	8.7	2	2	2	extracellular
A0A0V1BQE7	Uncharacterized protein OS=Trichinella spiralis OX=6334 GN=T01_9933 PE=4 SV=1	T01_9933	19.365	7.4	5	1	1	11.4	4	2	2	11.4	5	2	2	extracellular
A0A0V1BJS3	Hypothetical ORF 17.20 (Fragment)(predicted) OS=Trichinella spiralis OX=6334 GN=T01_10384 PE=4 SV=1	T01_10384	42.046	27.7	4	11	11	21.9	2	8	8	14.8	0	6	6	extracellular
A0A0V1C2A5	Glyceraldehyde-3-phosphate dehydrogenase OS=Trichinella spiralis OX=6334 GN=gpd-1 PE=3 SV=1	gpd-1	37.483	15.3	4	5	5	11.8	3	4	4					cytoplasm		GO:0005622 intracellular; GO:0005623 cell; GO:0005737 cytoplasm;		K00134	GAPDH, gapA; glyceraldehyde 3-phosphate dehydrogenase [EC:1.2.1.12]	map00010 Glycolysis / Gluconeogenesis; map01100 Metabolic pathways; map01200 Carbon metabolism; map01230 Biosynthesis of amino acids; map04066 HIF-1 signaling pathway; map05010 Alzheimer disease; map05130 Pathogenic Escherichia coli infection	PF00044; PF02800	Glyceraldehyde 3-phosphate dehydrogenase, NAD binding domain; Glyceraldehyde 3-phosphate dehydrogenase, C-terminal domain	F	KOG0657	Glyceraldehyde 3-phosphate dehydrogenase
A0A0V1BQZ4	Mediator complex subunit 24 OS=Trichinella spiralis OX=6334 GN=pbs-6 PE=3 SV=1	pbs-6	415.99	1.3	4	4	4	1.1	4	3	3	1.1	3	3	3	plasma membrane				K15167	MED24; mediator of RNA polymerase II transcription subunit 24	map04919 Thyroid hormone signaling pathway	PF00227; PF12906	Proteasome subunit; RING-variant domain	S	KOG4507	Uncharacterized conserved protein, contains TPR repeats
A0A0V1BID0	(S)-3-amino-2-methylpropionate transaminase OS=Trichinella spiralis OX=6334 GN=ABAT PE=3 SV=1	ABAT	55.044	8.1	4	4	4	2.2	1	1	1	4.1	2	2	2	mitochondria	GO:0000820 regulation of glutamine family amino acid metabolic process; GO:0006082 organic acid metabolic process; GO:0006109 regulation of carbohydrate metabolic process; GO:0006520 cellular amino acid metabolic process; GO:0006521 regulation of cellular amino acid metabolic process; GO:0006807 nitrogen compound metabolic process; GO:0008152 metabolic process; GO:0009987 cellular process; GO:001…	GO:0005622 intracellular; GO:0005623 cell; GO:0005737 cytoplasm; GO:0005739 mitochondrion; GO:0005759 mitochondrial matrix; GO:0031974 membrane-enclosed lumen; GO:0043226 organelle; GO:0043227 membrane-bounded organelle; GO:0043229 intracellular organelle; GO:0043231 intracellular membrane-bounded organelle; GO:0043233 organelle lumen; GO:0070013 intracellular organelle lumen;	GO:0003824 catalytic activity; GO:0003867 4-aminobutyrate transaminase activity; GO:0008483 transaminase activity; GO:0016740 transferase activity; GO:0016769 transferase activity, transferring nitrogenous groups;	K13524	ABAT; 4-aminobutyrate aminotransferase / (S)-3-amino-2-methylpropionate transaminase [EC:2.6.1.19 2.6.1.22]	map00250 Alanine, aspartate and glutamate metabolism; map00280 Valine, leucine and isoleucine degradation; map00410 beta-Alanine metabolism; map00640 Propanoate metabolism; map00650 Butanoate metabolism; map01100 Metabolic pathways; map04727 GABAergic synapse	PF00202	Aminotransferase class-III	E	KOG1405	4-aminobutyrate aminotransferase
A0A0V1BU19	Beta-hexosaminidase OS=Trichinella spiralis OX=6334 GN=Hexa PE=3 SV=1	Hexa	63.741	6.5	4	4	4	6.5	2	4	4	5.1	2	3	3	mitochondria				K12373	HEXA_B; hexosaminidase [EC:3.2.1.52]	map00511 Other glycan degradation; map00513 Various types of N-glycan biosynthesis; map00520 Amino sugar and nucleotide sugar metabolism; map00531 Glycosaminoglycan degradation; map00603 Glycosphingolipid biosynthesis - globo and isoglobo series; map00604 Glycosphingolipid biosynthesis - ganglio series; map01100 Metabolic pathways; map04142 Lysosome	PF00728	Glycosyl hydrolase family 20, catalytic domain	G	KOG2499	Beta-N-acetylhexosaminidase
A0A0V1BJE9	Ribosomal protein L15 OS=Trichinella spiralis OX=6334 GN=SLC35B2 PE=3 SV=1	SLC35B2	40.493	9	4	4	4	4.9	3	2	2	6.9	4	3	3	extracellular				K15276	SLC35B2, PAPST1; solute carrier family 35 (adenosine 3'-phospho 5'-phosphosulfate transporter), member B2				J	KOG1678	60s ribosomal protein L15
E5S2V2	Calreticulin OS=Trichinella spiralis OX=6334 GN=CALR PE=3 SV=1	CALR	47.203	9.6	4	4	4	4.4	2	2	2	2.2	1	1	1	extracellular				K08057	CALR; calreticulin	map04141 Protein processing in endoplasmic reticulum; map04145 Phagosome; map04612 Antigen processing and presentation; map05142 Chagas disease (American trypanosomiasis); map05163 Human cytomegalovirus infection; map05166 Human T-cell leukemia virus 1 infection; map05168 Herpes simplex virus 1 infection; map05169 Epstein-Barr virus infection; map05170 Human immunodeficiency virus 1 infection			O	KOG0674	Calreticulin
A0A0V1AZ48	Putative 3-hydroxyacyl-CoA dehydrogenase OS=Trichinella spiralis OX=6334 GN=Hadh PE=3 SV=1	Hadh	34.675	12.4	4	4	4	9.6	2	3	3	6.7	2	2	2	mitochondria	GO:0002791 regulation of peptide secretion; GO:0002792 negative regulation of peptide secretion; GO:0006082 organic acid metabolic process; GO:0006629 lipid metabolic process; GO:0006631 fatty acid metabolic process; GO:0006635 fatty acid beta-oxidation; GO:0008152 metabolic process; GO:0009056 catabolic process; GO:0009062 fatty acid catabolic process; GO:0009719 response to endogenous stimulus;…	GO:0005622 intracellular; GO:0005623 cell; GO:0005634 nucleus; GO:0005654 nucleoplasm; GO:0005737 cytoplasm; GO:0005739 mitochondrion; GO:0005759 mitochondrial matrix; GO:0031974 membrane-enclosed lumen; GO:0031981 nuclear lumen; GO:0043226 organelle; GO:0043227 membrane-bounded organelle; GO:0043229 intracellular organelle; GO:0043231 intracellular membrane-bounded organelle; GO:0043233 organell…	GO:0003824 catalytic activity; GO:0003857 3-hydroxyacyl-CoA dehydrogenase activity; GO:0016491 oxidoreductase activity; GO:0016614 oxidoreductase activity, acting on CH-OH group of donors; GO:0016616 oxidoreductase activity, acting on the CH-OH group of donors, NAD or NADP as acceptor;	K00022	HADH; 3-hydroxyacyl-CoA dehydrogenase [EC:1.1.1.35]	map00062 Fatty acid elongation; map00071 Fatty acid degradation; map00280 Valine, leucine and isoleucine degradation; map00310 Lysine degradation; map00380 Tryptophan metabolism; map00650 Butanoate metabolism; map01100 Metabolic pathways; map01212 Fatty acid metabolism	PF02737; PF00725	3-hydroxyacyl-CoA dehydrogenase, NAD binding domain; 3-hydroxyacyl-CoA dehydrogenase, C-terminal domain	I	KOG2304	3-hydroxyacyl-CoA dehydrogenase
A0A0V1BC23	Secreted frizzled-related protein 5 (Fragment) OS=Trichinella spiralis OX=6334 GN=SFRP5 PE=3 SV=1	SFRP5	39.078	10.7	4	3	3	10.7	2	3	3	7.4	2	2	2	extracellular				K02222	SFRP5; secreted frizzled-related protein 5	map04310 Wnt signaling pathway	PF01392	Fz domain	T	KOG3577	Smoothened and related G-protein-coupled receptors
A0A0V1BZS3	PAN domain protein(predicted) OS=Trichinella spiralis OX=6334 GN=T01_14806 PE=4 SV=1	T01_14806	102.41	3	4	3	3	3.3	3	3	3	2.3	2	2	2	cytoplasm
A0A0V1BSY0	Splicing factor 3B subunit 3(predicted) OS=Trichinella spiralis OX=6334 GN=F44E2.4 PE=4 SV=1	F44E2.4	209.34	1.3	4	3	3	1.1	2	2	2	1	4	2	2	cytoplasm									T	KOG3593	Predicted receptor-like serine/threonine kinase
A0A0V1B1X3	Synaptogyrin-2 OS=Trichinella spiralis OX=6334 GN=SYNGR2 PE=3 SV=1	SYNGR2	45.672	6.1	4	3	3	7.9	2	4	4	8.1	5	4	4	plasma membrane	GO:0006810 transport; GO:0016192 vesicle-mediated transport; GO:0017157 regulation of exocytosis; GO:0032879 regulation of localization; GO:0046907 intracellular transport; GO:0048489 synaptic vesicle transport; GO:0050789 regulation of biological process; GO:0050794 regulation of cellular process; GO:0051046 regulation of secretion; GO:0051049 regulation of transport; GO:0051179 localization; GO…	GO:0005622 intracellular; GO:0005623 cell; GO:0005737 cytoplasm; GO:0008021 synaptic vesicle; GO:0012505 endomembrane system; GO:0030133 transport vesicle; GO:0031410 cytoplasmic vesicle; GO:0031982 vesicle; GO:0043226 organelle; GO:0043227 membrane-bounded organelle; GO:0043229 intracellular organelle; GO:0045202 synapse; GO:0070382 exocytic vesicle; GO:0097708 intracellular vesicle; GO:0098793 …					PF01284	Membrane-associating domain	TU	KOG4016	Synaptic vesicle protein Synaptogyrin involved in regulation of Ca2+-dependent exocytosis
A0A0V1BTJ1	Dedicator of cytokinesis protein 1 (Fragment) OS=Trichinella spiralis OX=6334 GN=DOCK1 PE=3 SV=1	DOCK1	244.47	1.4	4	3	3					0.4	4	1	1	plasma membrane	GO:0000132 establishment of mitotic spindle orientation; GO:0000226 microtubule cytoskeleton organization; GO:0000278 mitotic cell cycle; GO:0003002 regionalization; GO:0006810 transport; GO:0006897 endocytosis; GO:0006909 phagocytosis; GO:0006911 phagocytosis, engulfment; GO:0006915 apoptotic process; GO:0006928 movement of cell or subcellular component; GO:0006996 organelle organization; GO:000…	GO:0005622 intracellular; GO:0005623 cell; GO:0005886 plasma membrane; GO:0016020 membrane; GO:0032045 guanyl-nucleotide exchange factor complex; GO:0032991 protein-containing complex; GO:0071944 cell periphery;	GO:0005488 binding; GO:0005515 protein binding; GO:0017124 SH3 domain binding; GO:0019899 enzyme binding; GO:0019904 protein domain specific binding; GO:0030234 enzyme regulator activity; GO:0030695 GTPase regulator activity; GO:0060589 nucleoside-triphosphatase regulator activity; GO:0098772 molecular function regulator;	K13708	DOCK1; dedicator of cytokinesis protein 1	map04510 Focal adhesion; map04810 Regulation of actin cytoskeleton; map05100 Bacterial invasion of epithelial cells; map05131 Shigellosis; map05135 Yersinia infection	PF01161	Phosphatidylethanolamine-binding protein	T	KOG1998	Signaling protein DOCK180
A0A0V1C2N3	Fumarate hydratase OS=Trichinella spiralis OX=6334 GN=Fh PE=3 SV=1	Fh	55.18	6.7	4	3	3	4.1	2	2	2	3.9	2	2	2	mitochondria				K01679	E4.2.1.2B, fumC, FH; fumarate hydratase, class II [EC:4.2.1.2]	map00020 Citrate cycle (TCA cycle); map00620 Pyruvate metabolism; map01100 Metabolic pathways; map01200 Carbon metabolism; map04934 Cushing syndrome; map05200 Pathways in cancer; map05211 Renal cell carcinoma	PF00206; PF10415	Lyase; Fumarase C C-terminus	C	KOG1317	Fumarase
A0A0V1BL91	Endoplasmin (Fragment) OS=Trichinella spiralis OX=6334 GN=HSP90B1 PE=3 SV=1	HSP90B1	94.066	3.9	4	3	3									endoplasmic reticulum				K09487	HSP90B, TRA1; heat shock protein 90kDa beta	map04141 Protein processing in endoplasmic reticulum; map04151 PI3K-Akt signaling pathway; map04657 IL-17 signaling pathway; map04915 Estrogen signaling pathway; map04918 Thyroid hormone synthesis; map05200 Pathways in cancer; map05215 Prostate cancer; map05418 Fluid shear stress and atherosclerosis	PF02518	Histidine kinase-, DNA gyrase B-, and HSP90-like ATPase	O	KOG0020	Endoplasmic reticulum glucose-regulated protein (GRP94/endoplasmin), HSP90 family
A0A0V1ARZ2	Transthyretin-like protein 46 OS=Trichinella spiralis OX=6334 GN=ttr-46 PE=3 SV=1	ttr-46	15.568	25	4	3	3	25	3	3	3	8.8	1	1	1	extracellular
A0A0V1BZB1	Chymotrypsin-like elastase family member 1 OS=Trichinella spiralis OX=6334 GN=CELA1 PE=4 SV=1	CELA1	49.125	12.1	4	5	3	9.9	3	4	2	7.6	1	3	1	mitochondria				K01326	CELA1; pancreatic elastase I [EC:3.4.21.36]		PF00089	Trypsin	O	KOG3627	Trypsin
A0A0V1BI66	Protein RFT1 homolog OS=Trichinella spiralis OX=6334 GN=rft1 PE=3 SV=1	rft1	85.735	4.7	4	3	3	3.3	2	2	2	5.3	7	4	4	plasma membrane				K02738	PSMB6; 20S proteasome subunit beta 1 [EC:3.4.25.1]	map03050 Proteasome	PF00227	Proteasome subunit	O	KOG2864	Nuclear division RFT1 protein
E5SFS7	"Enoyl-CoA hydratase, mitochondrial OS=Trichinella spiralis OX=6334 GN=Echs1 PE=3 SV=1"	Echs1	31.477	11.6	4	3	3	19.2	5	6	6	6.8	3	2	2	mitochondria				K07511	ECHS1; enoyl-CoA hydratase [EC:4.2.1.17]	map00062 Fatty acid elongation; map00071 Fatty acid degradation; map00280 Valine, leucine and isoleucine degradation; map00310 Lysine degradation; map00380 Tryptophan metabolism; map00410 beta-Alanine metabolism; map00640 Propanoate metabolism; map00650 Butanoate metabolism; map01100 Metabolic pathways; map01200 Carbon metabolism; map01212 Fatty acid metabolism	PF00378	Enoyl-CoA hydratase/isomerase family	I	KOG1680	Enoyl-CoA hydratase
A0A0V1BZ94	Uncharacterized protein OS=Trichinella spiralis OX=6334 GN=T01_7690 PE=4 SV=1	T01_7690	35.712	13.2	4	3	3	20.7	4	5	5	19	4	5	5	extracellular
A0A0V1BLF6	40S ribosomal protein S8 OS=Trichinella spiralis OX=6334 GN=rps8 PE=3 SV=1	rps8	71.458	5.9	4	3	3	5.9	3	3	3	3.5	2	2	2	nucleus				K02995	RP-S8e, RPS8; small subunit ribosomal protein S8e	map03010 Ribosome	PF01170	Putative RNA methylase family UPF0020	J	KOG3283	40S ribosomal protein S8
A0A0V1AVL6	Tissue-type plasminogen activator OS=Trichinella spiralis OX=6334 GN=PLAT PE=4 SV=1	PLAT	44.193	5.7	4	3	3	16.7	10	7	7	13	11	6	6	cytoplasm	GO:0001101 response to acid chemical; GO:0001666 response to hypoxia; GO:0006464 cellular protein modification process; GO:0006508 proteolysis; GO:0006807 nitrogen compound metabolic process; GO:0006928 movement of cell or subcellular component; GO:0006950 response to stress; GO:0007154 cell communication; GO:0007165 signal transduction; GO:0007166 cell surface receptor signaling pathway; GO:0007…	GO:0005576 extracellular region; GO:0005615 extracellular space; GO:0005622 intracellular; GO:0005623 cell; GO:0005737 cytoplasm; GO:0009986 cell surface; GO:0012505 endomembrane system; GO:0030141 secretory granule; GO:0031410 cytoplasmic vesicle; GO:0031982 vesicle; GO:0043226 organelle; GO:0043227 membrane-bounded organelle; GO:0043229 intracellular organelle; GO:0045177 apical part of cell; G…	GO:0003824 catalytic activity; GO:0004175 endopeptidase activity; GO:0004252 serine-type endopeptidase activity; GO:0005102 signaling receptor binding; GO:0005488 binding; GO:0005515 protein binding; GO:0008233 peptidase activity; GO:0008236 serine-type peptidase activity; GO:0016787 hydrolase activity; GO:0017171 serine hydrolase activity; GO:0051219 phosphoprotein binding; GO:0070011 peptidase …				PF00089	Trypsin	O	KOG3627	Trypsin
E5S380	Adenosine deaminase OS=Trichinella spiralis OX=6334 GN=ada PE=3 SV=1	ada	39.386	8	4	3	3	8.3	4	3	3	8	3	3	3	cytoplasm				K01488	add, ADA; adenosine deaminase [EC:3.5.4.4]	map00230 Purine metabolism; map01100 Metabolic pathways; map05340 Primary immunodeficiency	PF00962	Adenosine/AMP deaminase	F	KOG1097	Adenine deaminase/adenosine deaminase
A0A0V1BTK1	"Phosphoglycerate mutase (2,3-diphosphoglycerate-independent) OS=Trichinella spiralis OX=6334 GN=gpmI PE=3 SV=1"	gpmI	60.923	3.9	4	2	2	6.1	4	3	3	1.8	1	1	1	cytoplasm	GO:0005975 carbohydrate metabolic process; GO:0008152 metabolic process; GO:0009987 cellular process; GO:0044237 cellular metabolic process; GO:0044238 primary metabolic process; GO:0044262 cellular carbohydrate metabolic process; GO:0071704 organic substance metabolic process;		GO:0003824 catalytic activity; GO:0004619 phosphoglycerate mutase activity; GO:0016853 isomerase activity; GO:0016866 intramolecular transferase activity; GO:0016868 intramolecular transferase activity, phosphotransferases;	K15633	gpmI; 2,3-bisphosphoglycerate-independent phosphoglycerate mutase [EC:5.4.2.12]	map00010 Glycolysis / Gluconeogenesis; map00260 Glycine, serine and threonine metabolism; map01100 Metabolic pathways; map01200 Carbon metabolism; map01230 Biosynthesis of amino acids	PF06415	BPG-independent PGAM N-terminus (iPGM_N)	G	KOG4513	Phosphoglycerate mutase
A0A0V0ZEC9	Serine protease 48(predicted) OS=Trichinella spiralis OX=6334 GN=T01_12701 PE=4 SV=1	T01_12701	8.5056	28.2	4	2	2	28.2	2	2	2	28.2	0	2	2	cytoplasm,nucleus
A0A0V1BF22	Peptidyl-prolyl cis-trans isomerase (Fragment) OS=Trichinella spiralis OX=6334 GN=cyn-7 PE=3 SV=1	cyn-7	21.429	10.1	4	2	2	6.6	3	1	1	16.2	3	3	3	mitochondria				K01802	E5.2.1.8; peptidylprolyl isomerase [EC:5.2.1.8]		PF00160	Cyclophilin type peptidyl-prolyl cis-trans isomerase/CLD	O	KOG0865	Cyclophilin type peptidyl-prolyl cis-trans isomerase
A0A0V1A8Q5	Polyubiquitin-B (Fragment) OS=Trichinella spiralis OX=6334 GN=UBB PE=4 SV=1	UBB	14.178	21.4	4	3	2	35.7	6	4	2					cytoplasm				K08770	UBC; ubiquitin C	map03320 PPAR signaling pathway	PF00240	Ubiquitin family	O	KOG0001	Ubiquitin and ubiquitin-like proteins
A0A0V1BST2	Tau-tubulin kinase 1 OS=Trichinella spiralis OX=6334 GN=TTBK1 PE=4 SV=1	TTBK1	68.118	3.7	4	2	2	3.7	2	2	2					extracellular				K08815	TTBK; tau tubulin kinase [EC:2.7.11.26]		PF00069	Protein kinase domain	T	KOG1164	Casein kinase (serine/threonine/tyrosine protein kinase)
A0A0V1BWK7	Cytosolic purine 5'-nucleotidase OS=Trichinella spiralis OX=6334 GN=NT5C2 PE=3 SV=1	NT5C2	98.052	1.4	4	1	1	2.4	3	2	2	1.4	2	1	1	cytoskeleton				K01081	E3.1.3.5; 5'-nucleotidase [EC:3.1.3.5]	map00230 Purine metabolism; map00240 Pyrimidine metabolism; map00760 Nicotinate and nicotinamide metabolism; map01100 Metabolic pathways	PF00412; PF02629	LIM domain; CoA binding domain	F	KOG2469	IMP-GMP specific 5'-nucleotidase
A0A0V1B9D5	Ferritin (Fragment) OS=Trichinella spiralis OX=6334 GN=T01_5575 PE=3 SV=1	T01_5575	19.838	5.7	4	1	1	22.3	4	3	3	4.6	1	1	1	cytoplasm,nucleus	GO:0006873 cellular ion homeostasis; GO:0006875 cellular metal ion homeostasis; GO:0006879 cellular iron ion homeostasis; GO:0006880 intracellular sequestering of iron ion; GO:0006950 response to stress; GO:0006952 defense response; GO:0007154 cell communication; GO:0009267 cellular response to starvation; GO:0009605 response to external stimulus; GO:0009607 response to biotic stimulus; GO:000961…	GO:0005622 intracellular; GO:0005623 cell; GO:0005737 cytoplasm;	GO:0005488 binding; GO:0005506 iron ion binding; GO:0005515 protein binding; GO:0042802 identical protein binding; GO:0043167 ion binding; GO:0043169 cation binding; GO:0046872 metal ion binding; GO:0046914 transition metal ion binding;	K00522	FTH1; ferritin heavy chain [EC:1.16.3.2]	map04216 Ferroptosis; map04217 Necroptosis; map04978 Mineral absorption	PF00210	Ferritin-like domain	P	KOG2332	Ferritin
E5SQZ6	Phosphoglucomutase-1 OS=Trichinella spiralis OX=6334 GN=PGM1 PE=3 SV=1	PGM1	72.493	9	3	5	5	7.5	4	4	4	4.7	3	3	3	mitochondria				K01835	pgm; phosphoglucomutase [EC:5.4.2.2]	map00010 Glycolysis / Gluconeogenesis; map00030 Pentose phosphate pathway; map00052 Galactose metabolism; map00230 Purine metabolism; map00500 Starch and sucrose metabolism; map00520 Amino sugar and nucleotide sugar metabolism; map01100 Metabolic pathways	PF02878; PF02879; PF02880	Phosphoglucomutase/phosphomannomutase, alpha/beta/alpha domain I; Phosphoglucomutase/phosphomannomutase, alpha/beta/alpha domain II; Phosphoglucomutase/phosphomannomutase, alpha/beta/alpha domain III	G	KOG0625	Phosphoglucomutase
A0A0V1C0W0	Plancitoxin-1 (Fragment) OS=Trichinella spiralis OX=6334 GN=T01_9903 PE=3 SV=1	T01_9903	40.302	11	3	4	4	8.4	3	3	3	4.8	2	2	2	extracellular	GO:0000737 DNA catabolic process, endonucleolytic; GO:0006139 nucleobase-containing compound metabolic process; GO:0006259 DNA metabolic process; GO:0006308 DNA catabolic process; GO:0006309 apoptotic DNA fragmentation; GO:0006725 cellular aromatic compound metabolic process; GO:0006807 nitrogen compound metabolic process; GO:0006915 apoptotic process; GO:0006921 cellular component disassembly in…	GO:0000323 lytic vacuole; GO:0005622 intracellular; GO:0005623 cell; GO:0005634 nucleus; GO:0005737 cytoplasm; GO:0005764 lysosome; GO:0005773 vacuole; GO:0043226 organelle; GO:0043227 membrane-bounded organelle; GO:0043229 intracellular organelle; GO:0043231 intracellular membrane-bounded organelle;	GO:0003824 catalytic activity; GO:0004518 nuclease activity; GO:0004519 endonuclease activity; GO:0004520 endodeoxyribonuclease activity; GO:0004531 deoxyribonuclease II activity; GO:0004536 deoxyribonuclease activity; GO:0016787 hydrolase activity; GO:0016788 hydrolase activity, acting on ester bonds; GO:0016889 endodeoxyribonuclease activity, producing 3'-phosphomonoesters; GO:0016894 endonucle…	K01158	DNASE2; deoxyribonuclease II [EC:3.1.22.1]	map04142 Lysosome			L	KOG3825	Deoxyribonuclease II
A0A0V1AX49	Peptidase inhibitor R3HDML OS=Trichinella spiralis OX=6334 GN=R3HDML PE=4 SV=1	R3HDML	72.559	3.9	3	3	3	5.2	3	4	4	3.9	5	3	3	cytoplasm,nucleus							PF00188	Cysteine-rich secretory protein family	ADK	KOG3017	Defense-related protein containing SCP domain
A0A0V1AV55	Deoxyribonuclease-2-alpha(predicted) OS=Trichinella spiralis OX=6334 GN=T01_3845 PE=4 SV=1	T01_3845	20.057	19.1	3	3	3	6.4	1	1	1	5.8	1	1	1	extracellular				K01158	DNASE2; deoxyribonuclease II [EC:3.1.22.1]	map04142 Lysosome			L	KOG3825	Deoxyribonuclease II
A0A0V1BFL9	Multiple epidermal growth factor-like domains protein 11 OS=Trichinella spiralis OX=6334 GN=Megf11 PE=4 SV=1	Megf11	119.42	3.1	3	3	3	3.6	3	3	3	2.4	2	2	2	plasma membrane	GO:0002165 instar larval or pupal development; GO:0003002 regionalization; GO:0006810 transport; GO:0006897 endocytosis; GO:0006909 phagocytosis; GO:0006911 phagocytosis, engulfment; GO:0006950 response to stress; GO:0006952 defense response; GO:0007275 multicellular organism development; GO:0007389 pattern specification process; GO:0007399 nervous system development; GO:0007431 salivary gland de…	GO:0005622 intracellular; GO:0005623 cell; GO:0005737 cytoplasm; GO:0005886 plasma membrane; GO:0016020 membrane; GO:0030424 axon; GO:0031224 intrinsic component of membrane; GO:0042995 cell projection; GO:0043005 neuron projection; GO:0045202 synapse; GO:0071944 cell periphery; GO:0098794 postsynapse; GO:0120025 plasma membrane bounded cell projection;	GO:0001786 phosphatidylserine binding; GO:0005488 binding; GO:0005515 protein binding; GO:0005543 phospholipid binding; GO:0008289 lipid binding; GO:0043167 ion binding; GO:0043168 anion binding; GO:0072341 modified amino acid binding;	K06244	LAMB3; laminin, beta 3	map04151 PI3K-Akt signaling pathway; map04510 Focal adhesion; map04512 ECM-receptor interaction; map05145 Toxoplasmosis; map05146 Amoebiasis; map05165 Human papillomavirus infection; map05200 Pathways in cancer; map05222 Small cell lung cancer	PF00053; PF07974	Laminin EGF-like (Domains III and V); EGF-like domain	T	KOG1218	Proteins containing Ca2+-binding EGF-like domains
A0A0V1C0Y9	Cathepsin B OS=Trichinella spiralis OX=6334 GN=Ctsb PE=3 SV=1	Ctsb	17.783	21.5	3	3	3	14.6	2	2	2	7	1	1	1	mitochondria	GO:0006508 proteolysis; GO:0006807 nitrogen compound metabolic process; GO:0008152 metabolic process; GO:0009056 catabolic process; GO:0009057 macromolecule catabolic process; GO:0009314 response to radiation; GO:0009411 response to UV; GO:0009416 response to light stimulus; GO:0009628 response to abiotic stimulus; GO:0009987 cellular process; GO:0010212 response to ionizing radiation; GO:0010332…	GO:0005576 extracellular region;	GO:0003824 catalytic activity; GO:0004175 endopeptidase activity; GO:0004197 cysteine-type endopeptidase activity; GO:0008233 peptidase activity; GO:0008234 cysteine-type peptidase activity; GO:0016787 hydrolase activity; GO:0070011 peptidase activity, acting on L-amino acid peptides; GO:0140096 catalytic activity, acting on a protein;	K01363	CTSB; cathepsin B [EC:3.4.22.1]	map04140 Autophagy - animal; map04142 Lysosome; map04210 Apoptosis; map04612 Antigen processing and presentation; map04621 NOD-like receptor signaling pathway; map04924 Renin secretion	PF00112	Papain family cysteine protease	O	KOG1543	Cysteine proteinase Cathepsin L
A0A0V1AXI9	Plasma kallikrein OS=Trichinella spiralis OX=6334 GN=Prss29 PE=4 SV=1	Prss29	47.232	7.2	3	3	3									extracellular				K01324	KLKB1; plasma kallikrein [EC:3.4.21.34]	map04610 Complement and coagulation cascades	PF00089	Trypsin	O	KOG3627	Trypsin
A0A0V1B3V5	Retinal-specific ATP-binding cassette transporter(predicted) OS=Trichinella spiralis OX=6334 GN=T01_9337 PE=4 SV=1	T01_9337	16.866	22.8	3	3	3	8.7	1	1	1	14.1	2	2	2	extracellular									O	KOG1217	Fibrillins and related proteins containing Ca2+-binding EGF-like domains
A0A0V1B360	Elongation factor 2 OS=Trichinella spiralis OX=6334 GN=eef-2 PE=3 SV=1	eef-2	95.093	3.3	3	3	3	5.5	7	5	5	2.2	1	2	2	cytoplasm	GO:0006950 response to stress; GO:0006952 defense response; GO:0009605 response to external stimulus; GO:0009607 response to biotic stimulus; GO:0009617 response to bacterium; GO:0009892 negative regulation of metabolic process; GO:0010468 regulation of gene expression; GO:0010605 negative regulation of macromolecule metabolic process; GO:0010629 negative regulation of gene expression; GO:0019222…			K03234	EEF2; elongation factor 2	map04152 AMPK signaling pathway; map04921 Oxytocin signaling pathway	PF00009; PF03144; PF03764; PF00679	Elongation factor Tu GTP binding domain; Elongation factor Tu domain 2; Elongation factor G, domain IV; Elongation factor G C-terminus	J	KOG0469	Elongation factor 2
A0A0V1C0K3	Conserved cysteine-glycine protein 2-like protein(predicted) OS=Trichinella spiralis OX=6334 GN=T01_14740 PE=4 SV=1	T01_14740	16.21	29.2	3	4	3	29.2	1	4	3	22.6	1	3	2	extracellular
A0A0V1BE86	Uncharacterized protein OS=Trichinella spiralis OX=6334 GN=T01_8264 PE=4 SV=1	T01_8264	11.747	28.4	3	3	3	19.6	2	2	2	27.5	3	3	3	extracellular
A0A0V1BJ48	Proteasome endopeptidase complex OS=Trichinella spiralis OX=6334 GN=psmB5 PE=4 SV=1	psmB5	31.087	9.6	3	3	3	3.2	1	1	1	6.8	2	2	2	cytoskeleton				K02737	PSMB5; 20S proteasome subunit beta 5 [EC:3.4.25.1]	map03050 Proteasome	PF00227	Proteasome subunit	O	KOG0175	20S proteasome, regulatory subunit beta type PSMB5/PSMB8/PRE2
A0A0V1BUP1	Citrate synthase (unknown stereospecificity)(predicted) OS=Trichinella spiralis OX=6334 GN=T01_1136 PE=4 SV=1	T01_1136	122.27	3.1	3	3	3	5.6	5	5	5	2.1	2	2	2	nucleus
A0A0V1BXR5	DDE_Tnp_1_7 domain-containing protein(predicted) OS=Trichinella spiralis OX=6334 GN=T01_869 PE=4 SV=1	T01_869	33.538	10.2	3	3	3	11.2	2	3	3	11.2	3	3	3	cytoplasm									O	KOG1217	Fibrillins and related proteins containing Ca2+-binding EGF-like domains
A0A0V1B9R0	Transketolase-like protein 2 OS=Trichinella spiralis OX=6334 GN=Tktl2 PE=4 SV=1	Tktl2	137.77	2.9	3	3	3	1	1	1	1	1	1	1	1	cytoplasm				K00615	E2.2.1.1, tktA, tktB; transketolase [EC:2.2.1.1]	map00030 Pentose phosphate pathway; map01100 Metabolic pathways; map01200 Carbon metabolism; map01230 Biosynthesis of amino acids	PF00456; PF02779; PF02780	Transketolase, thiamine diphosphate binding domain; Transketolase, pyrimidine binding domain; Transketolase, C-terminal domain	G	KOG0523	Transketolase
A0A0V1B8E2	Phosphoglycerate kinase OS=Trichinella spiralis OX=6334 GN=pgk-1 PE=3 SV=1	pgk-1	75.543	5.2	3	3	3	3.8	2	2	2	4.1	2	2	2	plasma membrane	GO:0006793 phosphorus metabolic process; GO:0006796 phosphate-containing compound metabolic process; GO:0008152 metabolic process; GO:0009987 cellular process; GO:0016310 phosphorylation; GO:0044237 cellular metabolic process;		GO:0000166 nucleotide binding; GO:0003824 catalytic activity; GO:0004618 phosphoglycerate kinase activity; GO:0005488 binding; GO:0005524 ATP binding; GO:0008144 drug binding; GO:0016301 kinase activity; GO:0016740 transferase activity; GO:0016772 transferase activity, transferring phosphorus-containing groups; GO:0016774 phosphotransferase activity, carboxyl group as acceptor; GO:0017076 purine …	K00927	PGK, pgk; phosphoglycerate kinase [EC:2.7.2.3]	map00010 Glycolysis / Gluconeogenesis; map01100 Metabolic pathways; map01200 Carbon metabolism; map01230 Biosynthesis of amino acids; map04066 HIF-1 signaling pathway	PF00162	Phosphoglycerate kinase	G	KOG1367	3-phosphoglycerate kinase
A0A0V1B2C7	Aspartate aminotransferase (Fragment) OS=Trichinella spiralis OX=6334 GN=got2 PE=3 SV=1	got2	47.099	8.5	3	3	3	6.4	3	2	2	7.1	3	3	3	mitochondria				K14455	GOT2; aspartate aminotransferase, mitochondrial [EC:2.6.1.1]	map00220 Arginine biosynthesis; map00250 Alanine, aspartate and glutamate metabolism; map00270 Cysteine and methionine metabolism; map00330 Arginine and proline metabolism; map00350 Tyrosine metabolism; map00360 Phenylalanine metabolism; map00400 Phenylalanine, tyrosine and tryptophan biosynthesis; map01100 Metabolic pathways; map01200 Carbon metabolism; map01210 2-Oxocarboxylic acid metabolism; …	PF00155	Aminotransferase class I and II	E	KOG1411	Aspartate aminotransferase/Glutamic oxaloacetic transaminase AAT1/GOT2
A0A0V1AW36	T-complex protein 1 subunit zeta (Fragment) OS=Trichinella spiralis OX=6334 GN=Cct6a PE=3 SV=1	Cct6a	60.146	4.8	3	3	3	1.6	1	1	1	1.3	1	1	1	mitochondria				K09498	CCT6; T-complex protein 1 subunit zeta				O	KOG0359	Chaperonin complex component, TCP-1 zeta subunit (CCT6)
A0A0V1BTT3	Ankyrin-2 OS=Trichinella spiralis OX=6334 GN=ANK2 PE=4 SV=1	ANK2	798.33	0.4	3	3	3					0.3	2	2	2	cytoplasm				K10380	ANK; ankyrin	map04624 Toll and Imd signaling pathway; map05205 Proteoglycans in cancer
A0A0V1BGK7	60S ribosomal protein L18a OS=Trichinella spiralis OX=6334 GN=RPL18A PE=3 SV=1	RPL18A	32.362	10.3	3	3	3	10.3	4	3	3	6.4	1	2	2	mitochondria				K02882	RP-L18Ae, RPL18A; large subunit ribosomal protein L18Ae	map03010 Ribosome	PF01775; PF00034	Ribosomal L18ae/LX protein domain; Cytochrome c	J	KOG0829	60S ribosomal protein L18A
A0A0V1BGH0	CCT-theta OS=Trichinella spiralis OX=6334 GN=cct-8 PE=3 SV=1	cct-8	62.177	5.8	3	3	3	5.7	4	3	3	3.5	3	2	2	cytoplasm	GO:0006457 protein folding; GO:0006458 'de novo' protein folding; GO:0009987 cellular process; GO:0061077 chaperone-mediated protein folding;	GO:0005622 intracellular; GO:0005623 cell; GO:0005737 cytoplasm; GO:0005829 cytosol; GO:0005832 chaperonin-containing T-complex; GO:0032991 protein-containing complex; GO:0101031 chaperone complex;	GO:0005488 binding; GO:0005515 protein binding; GO:0044183 protein folding chaperone; GO:0051082 unfolded protein binding;	K09500	CCT8; T-complex protein 1 subunit theta				O	KOG0362	Chaperonin complex component, TCP-1 theta subunit (CCT8)
A0A0V1AXL3	Alpha-L-fucosidase OS=Trichinella spiralis OX=6334 GN=T01_5013 PE=3 SV=1	T01_5013	56.098	5.4	3	3	3	4	2	2	2	3.8	1	2	2	extracellular				K01206	FUCA; alpha-L-fucosidase [EC:3.2.1.51]	map00511 Other glycan degradation	PF01120	Alpha-L-fucosidase	G	KOG3340	Alpha-L-fucosidase
A0A0V1BME2	Uncharacterized protein (Fragment) OS=Trichinella spiralis OX=6334 GN=T01_315 PE=4 SV=1	T01_315	16.078	27	3	3	3	27	3	3	3	31.9	7	4	4	extracellular
A0A0V1ASK1	Globin-like protein OS=Trichinella spiralis OX=6334 GN=glb-1 PE=3 SV=1	glb-1	15.678	24.8	3	3	3	25.5	6	3	3	15.3	4	2	2	mitochondria							PF00042	Globin
A0A0V1BIW0	Mitochondrial pyruvate carrier (Fragment) OS=Trichinella spiralis OX=6334 GN=MPC2 PE=3 SV=1	MPC2	54.462	6.7	3	3	3	8.2	4	4	4	6.7	4	3	3	nucleus				K22139	MPC2; mitochondrial pyruvate carrier 2				C	KOG1589	Uncharacterized conserved protein
A0A0V1B3B4	Vesicle-fusing ATPase OS=Trichinella spiralis OX=6334 GN=cdc-48.2 PE=4 SV=1	cdc-48.2	90.923	4.2	3	3	3					2.8	2	2	2	cytoplasm,nucleus	GO:0006508 proteolysis; GO:0006515 protein quality control for misfolded or incompletely synthesized proteins; GO:0006807 nitrogen compound metabolic process; GO:0006950 response to stress; GO:0007275 multicellular organism development; GO:0008152 metabolic process; GO:0009056 catabolic process; GO:0009057 macromolecule catabolic process; GO:0009790 embryo development; GO:0009792 embryo developme…	GO:0005622 intracellular; GO:0005623 cell; GO:0005634 nucleus; GO:0005654 nucleoplasm; GO:0005737 cytoplasm; GO:0005783 endoplasmic reticulum; GO:0005789 endoplasmic reticulum membrane; GO:0012505 endomembrane system; GO:0016020 membrane; GO:0031974 membrane-enclosed lumen; GO:0031981 nuclear lumen; GO:0031984 organelle subcompartment; GO:0032991 protein-containing complex; GO:0034098 VCP-NPL4-UF…	GO:0003824 catalytic activity; GO:0005488 binding; GO:0005515 protein binding; GO:0016462 pyrophosphatase activity; GO:0016787 hydrolase activity; GO:0016817 hydrolase activity, acting on acid anhydrides; GO:0016818 hydrolase activity, acting on acid anhydrides, in phosphorus-containing anhydrides; GO:0016887 ATPase activity; GO:0017111 nucleoside-triphosphatase activity; GO:0042802 identical pro…	K13525	VCP, CDC48; transitional endoplasmic reticulum ATPase	map04141 Protein processing in endoplasmic reticulum; map05134 Legionellosis	PF02359; PF02933; PF00004; PF09336	Cell division protein 48 (CDC48), N-terminal domain; Cell division protein 48 (CDC48), domain 2; ATPase family associated with various cellular activities (AAA); Vps4 C terminal oligomerisation domain	O	KOG0730	AAA+-type ATPase
A0A0V1C274	Calponin-like protein OV9M (Fragment) OS=Trichinella spiralis OX=6334 GN=T01_2955 PE=3 SV=1	T01_2955	42.559	8.8	3	3	3	5.7	3	2	2	2.9	1	1	1	cytoplasm				K20526	TAGLN; transgelin
E5SKT3	Protein disulfide-isomerase OS=Trichinella spiralis OX=6334 GN=PDIA3 PE=3 SV=1	PDIA3	55.821	7.2	3	3	3	12.6	5	6	6					endoplasmic reticulum	GO:0000003 reproduction; GO:0003006 developmental process involved in reproduction; GO:0006464 cellular protein modification process; GO:0006807 nitrogen compound metabolic process; GO:0007275 multicellular organism development; GO:0007423 sensory organ development; GO:0007548 sex differentiation; GO:0007610 behavior; GO:0008152 metabolic process; GO:0008360 regulation of cell shape; GO:0009653 a…		GO:0003756 protein disulfide isomerase activity; GO:0003810 protein-glutamine gamma-glutamyltransferase activity; GO:0003824 catalytic activity; GO:0016740 transferase activity; GO:0016746 transferase activity, transferring acyl groups; GO:0016755 transferase activity, transferring amino-acyl groups; GO:0016853 isomerase activity; GO:0016860 intramolecular oxidoreductase activity; GO:0016864 intr…	K08056	PDIA3, GRP58; protein disulfide-isomerase A3 [EC:5.3.4.1]	map04141 Protein processing in endoplasmic reticulum; map04612 Antigen processing and presentation; map05163 Human cytomegalovirus infection; map05168 Herpes simplex virus 1 infection; map05169 Epstein-Barr virus infection; map05170 Human immunodeficiency virus 1 infection	PF00085; PF13848	Thioredoxin; Thioredoxin-like domain	O	KOG0190	Protein disulfide isomerase (prolyl 4-hydroxylase beta subunit)
A0A0V1B178	"1,5-anhydro-D-fructose reductase OS=Trichinella spiralis OX=6334 GN=AKR1E2 PE=4 SV=1"	AKR1E2	37.644	5.2	3	2	2	7.3	2	2	2	2.7	1	1	1	cytoplasm				K00011	AKR1B; aldehyde reductase [EC:1.1.1.21]	map00040 Pentose and glucuronate interconversions; map00051 Fructose and mannose metabolism; map00052 Galactose metabolism; map00561 Glycerolipid metabolism; map00790 Folate biosynthesis; map01100 Metabolic pathways	PF00248	Aldo/keto reductase family	S	KOG1577	Aldo/keto reductase family proteins
A0A0V1BTU3	PAN domain protein(predicted) OS=Trichinella spiralis OX=6334 GN=T01_8074 PE=4 SV=1	T01_8074	111.18	2.3	3	2	2	4.5	3	4	4	2.3	2	2	2	peroxisome(过氧化物酶体）
A0A0V1AYM5	L-lactate dehydrogenase OS=Trichinella spiralis OX=6334 GN=ldh-1 PE=3 SV=1	ldh-1	40.422	6.2	3	2	2	5.2	3	2	2	3.3	1	1	1	cytoplasm				K00016	LDH, ldh; L-lactate dehydrogenase [EC:1.1.1.27]	map00010 Glycolysis / Gluconeogenesis; map00270 Cysteine and methionine metabolism; map00620 Pyruvate metabolism; map00640 Propanoate metabolism; map01100 Metabolic pathways; map04066 HIF-1 signaling pathway; map04922 Glucagon signaling pathway; map05230 Central carbon metabolism in cancer	PF02866	lactate/malate dehydrogenase, alpha/beta C-terminal domain	C	KOG1495	Lactate dehydrogenase
E5SAS6	Transthyretin-like protein 46 OS=Trichinella spiralis OX=6334 GN=ttr-46 PE=3 SV=1	ttr-46	16.951	15.1	3	2	2	6.6	1	1	1	6.6	2	1	1	extracellular
A0A0V1BDK6	Testicular acid phosphatase-like protein (Fragment) OS=Trichinella spiralis OX=6334 GN=acp2 PE=4 SV=1	acp2	82.651	2.1	3	2	2	3.2	3	3	3	5.5	2	2	2	mitochondria				K14410	ACP2; lysosomal acid phosphatase [EC:3.1.3.2]	map00740 Riboflavin metabolism; map01100 Metabolic pathways; map04142 Lysosome			I	KOG3720	Lysosomal & prostatic acid phosphatases
A0A0V1BQI2	Cysteine-S-conjugate beta-lyase 2 OS=Trichinella spiralis OX=6334 GN=CCBL2 PE=4 SV=1	CCBL2	55.569	3.7	3	2	2									cytoplasm				K00816	CCBL; kynurenine---oxoglutarate transaminase / cysteine-S-conjugate beta-lyase / glutamine---phenylpyruvate transaminase [EC:2.6.1.7 4.4.1.13 2.6.1.64]	map00270 Cysteine and methionine metabolism; map00380 Tryptophan metabolism; map00450 Selenocompound metabolism; map01100 Metabolic pathways; map05204 Chemical carcinogenesis	PF00155; PF02953	Aminotransferase class I and II; Tim10/DDP family zinc finger	E	KOG0257	Kynurenine aminotransferase, glutamine transaminase K
A0A0V1BH24	Inactive dipeptidyl peptidase 10 OS=Trichinella spiralis OX=6334 GN=DPP10 PE=4 SV=1	DPP10	88.348	2.9	3	2	2	2.9	2	2	2	1.7	1	1	1	plasma membrane				K23014	DPP10; inactive dipeptidyl peptidase 10		PF00326	Prolyl oligopeptidase family	O	KOG2100	Dipeptidyl aminopeptidase
A0A0V1BUG0	Adenosylhomocysteinase (Fragment) OS=Trichinella spiralis OX=6334 GN=Ahcy13 PE=3 SV=1	Ahcy13	49.122	4.5	3	2	2	8.3	5	4	4	6.5	2	3	3	cytoplasm	GO:0006082 organic acid metabolic process; GO:0006139 nucleobase-containing compound metabolic process; GO:0006152 purine nucleoside catabolic process; GO:0006520 cellular amino acid metabolic process; GO:0006575 cellular modified amino acid metabolic process; GO:0006725 cellular aromatic compound metabolic process; GO:0006790 sulfur compound metabolic process; GO:0006807 nitrogen compound metabo…	GO:0005622 intracellular; GO:0005623 cell; GO:0005737 cytoplasm; GO:0005829 cytosol;	GO:0003824 catalytic activity; GO:0004013 adenosylhomocysteinase activity; GO:0016787 hydrolase activity; GO:0016801 hydrolase activity, acting on ether bonds; GO:0016802 trialkylsulfonium hydrolase activity;	K01251	E3.3.1.1, ahcY; adenosylhomocysteinase [EC:3.3.1.1]	map00270 Cysteine and methionine metabolism; map01100 Metabolic pathways	PF05221; PF00670	S-adenosyl-L-homocysteine hydrolase; S-adenosyl-L-homocysteine hydrolase, NAD binding domain	H	KOG1370	S-adenosylhomocysteine hydrolase
A0A0V1BNA8	Uncharacterized protein (Fragment) OS=Trichinella spiralis OX=6334 GN=T01_15780 PE=4 SV=1	T01_15780	14.338	17.3	3	2	2	17.3	3	2	2	7.9	2	1	1	extracellular
A0A0V1BT38	Uncharacterized protein OS=Trichinella spiralis OX=6334 GN=T01_3763 PE=4 SV=1	T01_3763	13.8	16.7	3	2	2	25	5	4	4					extracellular
E5S422	OV-16 antigen OS=Trichinella spiralis OX=6334 GN=OV16 PE=4 SV=1	OV16	19.007	14.7	3	2	2	5.3	1	1	1	5.3	1	1	1	nucleus				K06910	PEBP1, TFS1; phosphatidylethanolamine-binding protein		PF01161	Phosphatidylethanolamine-binding protein	S	KOG3346	Phosphatidylethanolamine binding protein
A0A0V1C063	Dynein light chain (Fragment) OS=Trichinella spiralis OX=6334 GN=dlc-1 PE=3 SV=1	dlc-1	10.61	22	3	2	2					9.9	2	1	1	cytoplasm			GO:0005488 binding; GO:0005515 protein binding;	K10418	DYNLL; dynein light chain LC8-type	map04962 Vasopressin-regulated water reabsorption	PF01221	Dynein light chain type 1	Z	KOG3430	Dynein light chain type 1
A0A0V1BUD5	60S ribosomal protein L9 OS=Trichinella spiralis OX=6334 GN=rpl-9 PE=3 SV=1	rpl-9	22.879	10.1	3	2	2	10.1	2	2	2					cytoplasm	GO:0007275 multicellular organism development; GO:0007568 aging; GO:0008340 determination of adult lifespan; GO:0010259 multicellular organism aging; GO:0032501 multicellular organismal process; GO:0032502 developmental process; GO:0048856 anatomical structure development;			K02940	RP-L9e, RPL9; large subunit ribosomal protein L9e	map03010 Ribosome	PF00347	Ribosomal protein L6	J	KOG3255	60S ribosomal protein L9
E5RZG4	28kDa protein(predicted) OS=Trichinella spiralis OX=6334 GN=l14h-Ts1 PE=2 SV=1	l14h-Ts1	28.784	6.5	3	2	2	6.5	3	2	2	12.2	3	4	4	extracellular
A0A0V1BSK6	Deoxyribonuclease-2-alpha OS=Trichinella spiralis OX=6334 GN=DNASE2 PE=3 SV=1	DNASE2	41.54	13.2	3	4	2									mitochondria				K01158	DNASE2; deoxyribonuclease II [EC:3.1.22.1]	map04142 Lysosome			S	KOG3825	Deoxyribonuclease II
A0A0V1AVF1	Stress-induced-phosphoprotein 1 OS=Trichinella spiralis OX=6334 GN=STIP1 PE=4 SV=1	STIP1	59.526	3.6	3	2	2									cytoplasm	GO:0000003 reproduction; GO:0006950 response to stress; GO:0007275 multicellular organism development; GO:0007568 aging; GO:0008340 determination of adult lifespan; GO:0009266 response to temperature stimulus; GO:0009408 response to heat; GO:0009628 response to abiotic stimulus; GO:0010259 multicellular organism aging; GO:0032501 multicellular organismal process; GO:0032502 developmental process;…	GO:0005622 intracellular; GO:0005623 cell; GO:0005737 cytoplasm;	GO:0004857 enzyme inhibitor activity; GO:0005488 binding; GO:0005515 protein binding; GO:0030234 enzyme regulator activity; GO:0030544 Hsp70 protein binding; GO:0031072 heat shock protein binding; GO:0042030 ATPase inhibitor activity; GO:0051879 Hsp90 protein binding; GO:0060589 nucleoside-triphosphatase regulator activity; GO:0060590 ATPase regulator activity; GO:0098772 molecular function regul…	K09553	STIP1; stress-induced-phosphoprotein 1	map05020 Prion diseases			O	KOG0548	Molecular co-chaperone STI1
A0A0V1BDY9	40S ribosomal protein S7 (Fragment) OS=Trichinella spiralis OX=6334 GN=dcr-1 PE=3 SV=1	dcr-1	229.8	0.8	3	2	2	0.9	1	2	2	0.5	1	1	1	cytoplasm,nucleus				K11592	DICER1, DCR1; endoribonuclease Dicer [EC:3.1.26.-]	map05206 MicroRNAs in cancer	PF03368; PF02170	Double stranded RNA binding domain; PAZ domain	A	KOG3320	40S ribosomal protein S7
A0A0V1BW72	Protein argonaute-3 (Fragment)(predicted) OS=Trichinella spiralis OX=6334 GN=tag-76 PE=3 SV=1	tag-76	154.92	2.2	3	3	2	1.4	2	2	2	2.3	2	3	3	cytoplasm	GO:0000003 reproduction; GO:0007276 gamete generation; GO:0007283 spermatogenesis; GO:0019953 sexual reproduction; GO:0022414 reproductive process; GO:0032501 multicellular organismal process; GO:0032504 multicellular organism reproduction; GO:0044703 multi-organism reproductive process; GO:0048232 male gamete generation; GO:0048609 multicellular organismal reproductive process; GO:0051704 multi-…	GO:0005622 intracellular; GO:0005623 cell; GO:0005737 cytoplasm; GO:0032991 protein-containing complex; GO:0035770 ribonucleoprotein granule; GO:0036464 cytoplasmic ribonucleoprotein granule; GO:0043186 P granule; GO:0043226 organelle; GO:0043228 non-membrane-bounded organelle; GO:0043229 intracellular organelle; GO:0043232 intracellular non-membrane-bounded organelle; GO:0045495 pole plasm; GO:0…		K11593	ELF2C, AGO; eukaryotic translation initiation factor 2C	map04361 Axon regeneration	PF08699; PF02170	Domain of unknown function (DUF1785); PAZ domain	J	KOG1041	Translation initiation factor 2C (eIF-2C) and related proteins
A0A0V1BB41	Uncharacterized protein OS=Trichinella spiralis OX=6334 GN=T01_6414 PE=4 SV=1	T01_6414	27.704	7	3	2	2					4.1	1	1	1	extracellular
A0A0V1BBY2	Calsyntenin-2 OS=Trichinella spiralis OX=6334 GN=CLSTN2 PE=4 SV=1	CLSTN2	111.87	2.4	3	2	2									peroxisome	GO:0003008 system process; GO:0007610 behavior; GO:0007611 learning or memory; GO:0007612 learning; GO:0007635 chemosensory behavior; GO:0008104 protein localization; GO:0008306 associative learning; GO:0008355 olfactory learning; GO:0032501 multicellular organismal process; GO:0033036 macromolecule localization; GO:0034613 cellular protein localization; GO:0042048 olfactory behavior; GO:0042221 …	GO:0005576 extracellular region; GO:0005615 extracellular space; GO:0005622 intracellular; GO:0005623 cell; GO:0005737 cytoplasm; GO:0005794 Golgi apparatus; GO:0005886 plasma membrane; GO:0012505 endomembrane system; GO:0016020 membrane; GO:0030424 axon; GO:0032809 neuronal cell body membrane; GO:0036477 somatodendritic compartment; GO:0042995 cell projection; GO:0043005 neuron projection; GO:00…	GO:0005102 signaling receptor binding; GO:0005158 insulin receptor binding; GO:0005488 binding; GO:0005515 protein binding; GO:0044877 protein-containing complex binding;	K22659	CLSTN1; calsyntenin 1		PF00028	Cadherin domain	W	KOG1834	Calsyntenin
A0A0V1BIA7	"Elongation factor G, mitochondrial OS=Trichinella spiralis OX=6334 GN=T01_11815 PE=3 SV=1"	T01_11815	130.52	1.9	3	2	2									mitochondria				K02355	fusA, GFM, EFG; elongation factor G		PF00009; PF03144; PF03764; PF00679; PF00333; PF03719	Elongation factor Tu GTP binding domain; Elongation factor Tu domain 2; Elongation factor G, domain IV; Elongation factor G C-terminus; Ribosomal protein S5, N-terminal domain; Ribosomal protein S5, C-terminal domain	J	KOG0877	40S ribosomal protein S2/30S ribosomal protein S5
A0A0V1BEY3	Transcriptional adapter 2-beta OS=Trichinella spiralis OX=6334 GN=TADA2B PE=4 SV=1	TADA2B	105.67	1.3	3	1	1	2.6	2	2	2	1.3	1	1	1	cytoplasm,nucleus	GO:0003002 regionalization; GO:0006325 chromatin organization; GO:0006338 chromatin remodeling; GO:0006355 regulation of transcription, DNA-templated; GO:0006357 regulation of transcription by RNA polymerase II; GO:0006464 cellular protein modification process; GO:0006473 protein acetylation; GO:0006475 internal protein amino acid acetylation; GO:0006508 proteolysis; GO:0006807 nitrogen compound …	GO:0000123 histone acetyltransferase complex; GO:0000124 SAGA complex; GO:0005622 intracellular; GO:0005623 cell; GO:0005634 nucleus; GO:0005654 nucleoplasm; GO:0005694 chromosome; GO:0005700 polytene chromosome; GO:0031248 protein acetyltransferase complex; GO:0031974 membrane-enclosed lumen; GO:0031981 nuclear lumen; GO:0032991 protein-containing complex; GO:0043226 organelle; GO:0043227 membra…	GO:0000981 DNA-binding transcription factor activity, RNA polymerase II-specific; GO:0003682 chromatin binding; GO:0003700 DNA-binding transcription factor activity; GO:0003712 transcription coregulator activity; GO:0003713 transcription coactivator activity; GO:0003824 catalytic activity; GO:0005488 binding; GO:0005515 protein binding; GO:0008233 peptidase activity; GO:0008234 cysteine-type pept…	K15127	TADA2B; transcriptional adapter 2-beta		PF00095	WAP-type (Whey Acidic Protein) 'four-disulfide core'	B	KOG0457	Histone acetyltransferase complex SAGA/ADA, subunit ADA2
A0A0V1B3G8	Proactivator polypeptide OS=Trichinella spiralis OX=6334 GN=PSAP PE=4 SV=1	PSAP	68.16	1.7	3	1	1	1.7	4	1	1	1.7	2	1	1	extracellular	GO:0000003 reproduction; GO:0001655 urogenital system development; GO:0001775 cell activation; GO:0001932 regulation of protein phosphorylation; GO:0001934 positive regulation of protein phosphorylation; GO:0002252 immune effector process; GO:0002263 cell activation involved in immune response; GO:0002274 myeloid leukocyte activation; GO:0002275 myeloid cell activation involved in immune response…	GO:0000323 lytic vacuole; GO:0005576 extracellular region; GO:0005615 extracellular space; GO:0005622 intracellular; GO:0005623 cell; GO:0005737 cytoplasm; GO:0005764 lysosome; GO:0005765 lysosomal membrane; GO:0005766 primary lysosome; GO:0005768 endosome; GO:0005770 late endosome; GO:0005773 vacuole; GO:0005774 vacuolar membrane; GO:0005775 vacuolar lumen; GO:0005776 autophagosome; GO:0005886 p…	GO:0001664 G protein-coupled receptor binding; GO:0003824 catalytic activity; GO:0004553 hydrolase activity, hydrolyzing O-glycosyl compounds; GO:0004565 beta-galactosidase activity; GO:0005102 signaling receptor binding; GO:0005488 binding; GO:0005515 protein binding; GO:0005543 phospholipid binding; GO:0008047 enzyme activator activity; GO:0008289 lipid binding; GO:0015925 galactosidase activit…	K12382	PSAP, SGP1; saposin	map04142 Lysosome			GI	KOG1340	Prosaposin
A0A0V1APR5	Snake venom 5'-nucleotidase OS=Trichinella spiralis OX=6334 GN=T01_175 PE=3 SV=1	T01_175	61.929	24.9	3	13	1	23.3	1	12	1	24.9	1	13	1	extracellular				K19970	NT5E, CD73; 5'-nucleotidase [EC:3.1.3.5]	map00230 Purine metabolism; map00240 Pyrimidine metabolism; map00760 Nicotinate and nicotinamide metabolism; map01100 Metabolic pathways	PF00149; PF02872	Calcineurin-like phosphoesterase; 5'-nucleotidase, C-terminal domain	F	KOG4419	5' nucleotidase
A0A0V1AWA0	Uncharacterized protein (Fragment) OS=Trichinella spiralis OX=6334 GN=T01_5051 PE=4 SV=1	T01_5051	16.271	6.3	3	1	1	11.3	2	2	2	6.3	4	1	1	extracellular
A0A0V1AYZ1	Replicase polyprotein 1a (Fragment) OS=Trichinella spiralis OX=6334 GN=1a PE=4 SV=1	1a	82.461	4	2	3	3	4.5	3	3	3					nucleus				K11294	NCL, NSR1; nucleolin	map05130 Pathogenic Escherichia coli infection			A	KOG4210	Nuclear localization sequence binding protein
A0A0V1BGS5	Glycine hydroxymethyltransferase (Fragment) OS=Trichinella spiralis OX=6334 GN=mel-32 PE=3 SV=1	mel-32	56.779	5.3	2	3	3									cytoplasm	GO:0006082 organic acid metabolic process; GO:0006520 cellular amino acid metabolic process; GO:0006807 nitrogen compound metabolic process; GO:0007275 multicellular organism development; GO:0008152 metabolic process; GO:0009069 serine family amino acid metabolic process; GO:0009790 embryo development; GO:0009792 embryo development ending in birth or egg hatching; GO:0009987 cellular process; GO:…		GO:0003824 catalytic activity; GO:0004372 glycine hydroxymethyltransferase activity; GO:0005488 binding; GO:0008144 drug binding; GO:0016740 transferase activity; GO:0016741 transferase activity, transferring one-carbon groups; GO:0016742 hydroxymethyl-, formyl- and related transferase activity; GO:0019842 vitamin binding; GO:0030170 pyridoxal phosphate binding; GO:0036094 small molecule binding;…	K00600	glyA, SHMT; glycine hydroxymethyltransferase [EC:2.1.2.1]	map00260 Glycine, serine and threonine metabolism; map00630 Glyoxylate and dicarboxylate metabolism; map00670 One carbon pool by folate; map01100 Metabolic pathways; map01200 Carbon metabolism; map01230 Biosynthesis of amino acids; map01523 Antifolate resistance	PF00464	Serine hydroxymethyltransferase	E	KOG2467	Glycine/serine hydroxymethyltransferase
A0A0V1ATU4	N-terminal kinase-like protein OS=Trichinella spiralis OX=6334 GN=scyl1 PE=3 SV=1	scyl1	212.9	2.5	2	3	3	0.7	1	1	1	0.7	1	1	1	cytoplasm				K08876	SCYL1; SCY1-like protein 1		PF00069	Protein kinase domain	T	KOG3553	Tax interaction protein TIP1
A0A0V1BJ39	Cuticlin-1 OS=Trichinella spiralis OX=6334 GN=cut-1 PE=4 SV=1	cut-1	48.897	8.7	2	3	3	5.7	2	2	2	5.7	2	2	2	plasma membrane
A0A0V1BLT6	Proteasome subunit beta OS=Trichinella spiralis OX=6334 GN=pbs-3 PE=3 SV=1	pbs-3	24.307	12.5	2	3	3	6.9	2	2	2	6.9	1	2	2	extracellular		GO:0000502 proteasome complex; GO:0005622 intracellular; GO:0005623 cell; GO:0005839 proteasome core complex; GO:0019774 proteasome core complex, beta-subunit complex; GO:0032991 protein-containing complex; GO:1902494 catalytic complex; GO:1905368 peptidase complex; GO:1905369 endopeptidase complex;	GO:0005488 binding; GO:0005515 protein binding;	K02735	PSMB3; 20S proteasome subunit beta 3 [EC:3.4.25.1]	map03050 Proteasome	PF00227	Proteasome subunit	O	KOG0180	20S proteasome, regulatory subunit beta type PSMB3/PUP3
A0A0V1AXH3	Dihydropyrimidinase-related protein 1 OS=Trichinella spiralis OX=6334 GN=Crmp1 PE=3 SV=1	Crmp1	101.99	3.4	2	3	3									nucleus	GO:0001505 regulation of neurotransmitter levels; GO:0003008 system process; GO:0006082 organic acid metabolic process; GO:0006139 nucleobase-containing compound metabolic process; GO:0006206 pyrimidine nucleobase metabolic process; GO:0006207 'de novo' pyrimidine nucleobase biosynthetic process; GO:0006208 pyrimidine nucleobase catabolic process; GO:0006210 thymine catabolic process; GO:0006212 …	GO:0005622 intracellular; GO:0005623 cell; GO:0005737 cytoplasm; GO:0005829 cytosol;	GO:0002054 nucleobase binding; GO:0002058 uracil binding; GO:0002059 thymine binding; GO:0002061 pyrimidine nucleobase binding; GO:0003824 catalytic activity; GO:0004157 dihydropyrimidinase activity; GO:0005488 binding; GO:0005515 protein binding; GO:0008144 drug binding; GO:0008270 zinc ion binding; GO:0016597 amino acid binding; GO:0016787 hydrolase activity; GO:0016810 hydrolase activity, acti…	K01464	DPYS, dht, hydA; dihydropyrimidinase [EC:3.5.2.2]	map00240 Pyrimidine metabolism; map00410 beta-Alanine metabolism; map00770 Pantothenate and CoA biosynthesis; map00983 Drug metabolism - other enzymes; map01100 Metabolic pathways	PF01979	Amidohydrolase family	F	KOG2584	Dihydroorotase and related enzymes
A0A0V1BJN6	Adenylate kinase isoenzyme 1 (Fragment) OS=Trichinella spiralis OX=6334 GN=F38B2.4 PE=3 SV=1	F38B2.4	21.805	14.2	2	3	3	9.1	1	2	2					cytoplasm				K00939	adk, AK; adenylate kinase [EC:2.7.4.3]	map00230 Purine metabolism; map00730 Thiamine metabolism; map01100 Metabolic pathways	PF00406	Adenylate kinase	F	KOG3079	Uridylate kinase/adenylate kinase
A0A0V1BZV8	"C-1-tetrahydrofolate synthase, cytoplasmic OS=Trichinella spiralis OX=6334 GN=MTHFD1 PE=3 SV=1"	MTHFD1	124.53	2.6	2	3	3	3.7	3	4	4	2.7	1	3	3	mitochondria				K00288	MTHFD; methylenetetrahydrofolate dehydrogenase (NADP+) / methenyltetrahydrofolate cyclohydrolase / formyltetrahydrofolate synthetase [EC:1.5.1.5 3.5.4.9 6.3.4.3]	map00670 One carbon pool by folate; map01100 Metabolic pathways	PF00763; PF02882	Tetrahydrofolate dehydrogenase/cyclohydrolase, catalytic domain; Tetrahydrofolate dehydrogenase/cyclohydrolase, NAD(P)-binding domain	H	KOG4230	C1-tetrahydrofolate synthase
A0A0V1AUT4	60S ribosomal protein L32 OS=Trichinella spiralis OX=6334 GN=RpL32 PE=3 SV=1	RpL32	16.078	16.3	2	3	3	10.4	2	2	2	5.2	1	1	1	cytoplasm				K02912	RP-L32e, RPL32; large subunit ribosomal protein L32e	map03010 Ribosome			J	KOG0878	60S ribosomal protein L32
A0A0V1B963	Acetyl-CoA deacylase (Fragment) OS=Trichinella spiralis OX=6334 GN=cat2 PE=3 SV=1	cat2	51.596	4.6	2	2	2	6.5	3	3	3	4	2	2	2	mitochondria（线粒体）							PF02550; PF13336	Acetyl-CoA hydrolase/transferase N-terminal domain; Acetyl-CoA hydrolase/transferase C-terminal domain	C	KOG2828	Acetyl-CoA hydrolase
A0A0V1BW15	Trehalase OS=Trichinella spiralis OX=6334 GN=Treh PE=3 SV=1	Treh	92.706	2.1	2	2	2	2.5	2	2	2					mitochondria	GO:0005975 carbohydrate metabolic process; GO:0005984 disaccharide metabolic process; GO:0005991 trehalose metabolic process; GO:0005993 trehalose catabolic process; GO:0007275 multicellular organism development; GO:0008152 metabolic process; GO:0009056 catabolic process; GO:0009311 oligosaccharide metabolic process; GO:0009313 oligosaccharide catabolic process; GO:0009653 anatomical structure mo…	GO:0005623 cell; GO:0005886 plasma membrane; GO:0005903 brush border; GO:0016020 membrane; GO:0031224 intrinsic component of membrane; GO:0031225 anchored component of membrane; GO:0031226 intrinsic component of plasma membrane; GO:0046658 anchored component of plasma membrane; GO:0071944 cell periphery; GO:0098862 cluster of actin-based cell projections;	GO:0003824 catalytic activity; GO:0004553 hydrolase activity, hydrolyzing O-glycosyl compounds; GO:0004555 alpha,alpha-trehalase activity; GO:0015927 trehalase activity; GO:0016787 hydrolase activity; GO:0016798 hydrolase activity, acting on glycosyl bonds;	K01194	TREH, treA, treF; alpha,alpha-trehalase [EC:3.2.1.28]	map00500 Starch and sucrose metabolism; map01100 Metabolic pathways	PF00199; PF01204	Catalase; Trehalase	G	KOG0602	Neutral trehalase
A0A0V1C023	Pro-Pol polyprotein(predicted) OS=Trichinella spiralis OX=6334 GN=T01_7147 PE=4 SV=1	T01_7147	20.828	5.5	2	2	2	4.9	2	1	1	5.5	2	2	2	extracellular
A0A0V1BTZ3	Disorganized muscle protein 1 (Fragment) OS=Trichinella spiralis OX=6334 GN=dim-1 PE=4 SV=1	dim-1	89.238	2.5	2	2	2	1.4	2	1	1	4.6	4	4	4	nucleus				K17341	HMCN; hemicentin		PF07679	Immunoglobulin I-set domain	P	KOG4475	FOG: Immunoglobin and related proteins
A0A0V1BJV1	Nucleobindin-2 OS=Trichinella spiralis OX=6334 GN=Nucb2 PE=3 SV=1	Nucb2	69.726	3	2	2	2									extracellular				K20371	NUCB; nucleobindin		PF13499	EF-hand domain pair	S	KOG3866	DNA-binding protein of the nucleobindin family
E5S7F3	Serine protease 27 (Fragment)(predicted) OS=Trichinella spiralis OX=6334 GN=T01_7588 PE=4 SV=1	T01_7588	45.125	6	2	2	2	2.7	1	1	1	2.7	1	1	1	cytoplasm
A0A0V1BWF8	Eukaryotic translation initiation factor 5A OS=Trichinella spiralis OX=6334 GN=iff-2 PE=3 SV=1	iff-2	17.982	11.7	2	2	2	6.8	2	1	1	6.8	1	1	1	cytoplasm	GO:0000003 reproduction; GO:0007276 gamete generation; GO:0008104 protein localization; GO:0019953 sexual reproduction; GO:0022414 reproductive process; GO:0032501 multicellular organismal process; GO:0032504 multicellular organism reproduction; GO:0033036 macromolecule localization; GO:0044703 multi-organism reproductive process; GO:0048609 multicellular organismal reproductive process; GO:00511…		GO:0005488 binding; GO:0005515 protein binding;	K03263	EIF5A; translation initiation factor 5A		PF01287	Eukaryotic elongation factor 5A hypusine, DNA-binding OB fold	J	KOG3271	Translation initiation factor 5A (eIF-5A)
A0A0V1B466	40S ribosomal protein S16 (Fragment) OS=Trichinella spiralis OX=6334 GN=RpS16 PE=3 SV=1	RpS16	18.77	9.6	2	2	2									cytoplasm			GO:0005488 binding; GO:0005515 protein binding;	K02960	RP-S16e, RPS16; small subunit ribosomal protein S16e	map03010 Ribosome			J	KOG1753	40S ribosomal protein S16
A0A0V1AWL1	Ubiquitinyl hydrolase 1 OS=Trichinella spiralis OX=6334 GN=Usp4 PE=4 SV=1	Usp4	166.78	1.8	2	2	2	1.8	3	2	2					plasma membrane				K11835	USP4_11, UBP12; ubiquitin carboxyl-terminal hydrolase 4/11 [EC:3.4.19.12]		PF06337; PF00089	DUSP domain; Trypsin	O	KOG1870	Ubiquitin C-terminal hydrolase
A0A0V1AYA3	60S ribosomal protein L13a OS=Trichinella spiralis OX=6334 GN=RpL13A PE=3 SV=1	RpL13A	23.47	7.4	2	2	2					3.9	1	1	1	cytoplasm,nucleus				K02872	RP-L13Ae, RPL13A; large subunit ribosomal protein L13Ae	map03010 Ribosome			J	KOG3204	60S ribosomal protein L13a
A0A0V1C2R6	6-pyruvoyl tetrahydrobiopterin synthase (Fragment) OS=Trichinella spiralis OX=6334 GN=pts PE=3 SV=1	pts	18.092	15.2	2	2	2	7.6	2	1	1	13.9	3	2	2	extracellular	GO:0006066 alcohol metabolic process; GO:0006725 cellular aromatic compound metabolic process; GO:0006729 tetrahydrobiopterin biosynthetic process; GO:0006732 coenzyme metabolic process; GO:0006807 nitrogen compound metabolic process; GO:0008152 metabolic process; GO:0009058 biosynthetic process; GO:0009108 coenzyme biosynthetic process; GO:0009987 cellular process; GO:0017144 drug metabolic proc…		GO:0003824 catalytic activity; GO:0003874 6-pyruvoyltetrahydropterin synthase activity; GO:0005488 binding; GO:0005515 protein binding; GO:0016829 lyase activity; GO:0016835 carbon-oxygen lyase activity; GO:0016838 carbon-oxygen lyase activity, acting on phosphates; GO:0042802 identical protein binding;	K01737	queD, ptpS, PTS; 6-pyruvoyltetrahydropterin/6-carboxytetrahydropterin synthase [EC:4.2.3.12 4.1.2.50]	map00790 Folate biosynthesis; map01100 Metabolic pathways	PF01242	6-pyruvoyl tetrahydropterin synthase	H	KOG4105	6-pyruvoyl tetrahydrobiopterin synthase
A0A0V1B7Q1	Uncharacterized protein OS=Trichinella spiralis OX=6334 GN=T01_1023 PE=4 SV=1	T01_1023	31.306	7.7	2	2	2	4.4	1	1	1	7.7	2	2	2	extracellular
A0A0V1BLQ3	Protein SET (Fragment) OS=Trichinella spiralis OX=6334 GN=Set PE=3 SV=1	Set	35.726	5.8	2	2	2	3.5	1	1	1					extracellular	GO:0046662 regulation of oviposition; GO:0050789 regulation of biological process; GO:0050795 regulation of behavior; GO:0051239 regulation of multicellular organismal process; GO:0065007 biological regulation; GO:2000241 regulation of reproductive process;	GO:0005622 intracellular; GO:0005623 cell; GO:0005634 nucleus; GO:0043226 organelle; GO:0043227 membrane-bounded organelle; GO:0043229 intracellular organelle; GO:0043231 intracellular membrane-bounded organelle;		K11290	SET, TAF1, I2PP2A; template-activating factor I				L	KOG1508	DNA replication factor/protein phosphatase inhibitor SET/SPR-2
A0A0V1BME8	Integrin beta-1 OS=Trichinella spiralis OX=6334 GN=ITGB1 PE=4 SV=1	ITGB1	48.201	5.1	2	2	2	3.1	2	1	1	3.1	0	1	1	peroxisome				K05719	ITGB1, CD29; integrin beta 1	map04015 Rap1 signaling pathway; map04145 Phagosome; map04151 PI3K-Akt signaling pathway; map04360 Axon guidance; map04510 Focal adhesion; map04512 ECM-receptor interaction; map04514 Cell adhesion molecules (CAMs); map04530 Tight junction; map04611 Platelet activation; map04670 Leukocyte transendothelial migration; map04810 Regulation of actin cytoskeleton; map05100 Bacterial invasion of epitheli…	PF07974	EGF-like domain	TW	KOG1226	Integrin beta subunit (N-terminal portion of extracellular region)
E5SCV1	40S ribosomal protein S6 OS=Trichinella spiralis OX=6334 GN=RPS6 PE=3 SV=1	RPS6	51.305	4.3	2	2	2	1.7	1	1	1					nucleus	GO:0007275 multicellular organism development; GO:0007568 aging; GO:0008340 determination of adult lifespan; GO:0010259 multicellular organism aging; GO:0032501 multicellular organismal process; GO:0032502 developmental process; GO:0048856 anatomical structure development;			K02991	RP-S6e, RPS6; small subunit ribosomal protein S6e	map01521 EGFR tyrosine kinase inhibitor resistance; map03010 Ribosome; map04066 HIF-1 signaling pathway; map04150 mTOR signaling pathway; map04151 PI3K-Akt signaling pathway; map04371 Apelin signaling pathway; map04714 Thermogenesis; map04910 Insulin signaling pathway; map05205 Proteoglycans in cancer			J	KOG1646	40S ribosomal protein S6
A0A0V1AS66	Leucine-rich repeat-containing G-protein coupled receptor 6 OS=Trichinella spiralis OX=6334 GN=Lgr6 PE=4 SV=1	Lgr6	60.838	3.8	2	2	2	2.3	1	1	1					plasma membrane				K08399	LGR6; leucine-rich repeat-containing G protein-coupled receptor 6	map04310 Wnt signaling pathway			S	KOG0619	FOG: Leucine rich repeat
A0A0V1BB96	Moesin/ezrin/radixin homolog 1 OS=Trichinella spiralis OX=6334 GN=Moe PE=4 SV=1	Moe	74.37	3.4	2	2	2	3.4	3	2	2	3.2	2	2	2	extracellular	GO:0002009 morphogenesis of an epithelium; GO:0002119 nematode larval development; GO:0002164 larval development; GO:0006996 organelle organization; GO:0007010 cytoskeleton organization; GO:0007015 actin filament organization; GO:0007275 multicellular organism development; GO:0008104 protein localization; GO:0009653 anatomical structure morphogenesis; GO:0009791 post-embryonic development; GO:000…	GO:0005622 intracellular; GO:0005623 cell; GO:0005737 cytoplasm; GO:0005886 plasma membrane; GO:0005938 cell cortex; GO:0016020 membrane; GO:0016324 apical plasma membrane; GO:0031974 membrane-enclosed lumen; GO:0045177 apical part of cell; GO:0045179 apical cortex; GO:0071944 cell periphery; GO:0098590 plasma membrane region; GO:0099568 cytoplasmic region; GO:0099738 cell cortex region;	GO:0005198 structural molecule activity; GO:0005488 binding; GO:0005515 protein binding;	K05762	RDX; radixin	map04530 Tight junction; map04810 Regulation of actin cytoskeleton; map05205 Proteoglycans in cancer; map05206 MicroRNAs in cancer	PF09379; PF00373; PF09380	FERM N-terminal domain ; FERM central domain; FERM C-terminal PH-like domain	S	KOG3529	Radixin, moesin and related proteins of the ERM family
A0A0V1BFJ0	Proactivator polypeptide (Fragment) OS=Trichinella spiralis OX=6334 GN=lhfp PE=4 SV=1	lhfp	55.413	3.9	2	2	2	3.7	3	2	2	3.9	1	2	2	extracellular				K12382	PSAP, SGP1; saposin	map04142 Lysosome			S	KOG4026	Uncharacterized conserved protein
A0A0V1BIS9	Serine protease 28 OS=Trichinella spiralis OX=6334 GN=Prss28 PE=4 SV=1	Prss28	34.031	5.7	2	2	2									extracellular							PF00089	Trypsin
E5SWF2	Tubulin beta chain OS=Trichinella spiralis OX=6334 GN=T01_6095 PE=3 SV=1	T01_6095	49.803	5.4	2	2	2					2.7	1	1	1	cytoplasm		GO:0005622 intracellular; GO:0005623 cell; GO:0005737 cytoplasm; GO:0005856 cytoskeleton; GO:0005874 microtubule; GO:0005879 axonemal microtubule; GO:0005881 cytoplasmic microtubule; GO:0005929 cilium; GO:0005930 axoneme; GO:0015630 microtubule cytoskeleton; GO:0032838 plasma membrane bounded cell projection cytoplasm; GO:0042995 cell projection; GO:0043226 organelle; GO:0043228 non-membrane-boun…		K07375	TUBB; tubulin beta	map04145 Phagosome; map04540 Gap junction; map05130 Pathogenic Escherichia coli infection	PF00091; PF03953	Tubulin/FtsZ family, GTPase domain; Tubulin C-terminal domain	Z	KOG1375	Beta tubulin
A0A0V1BNE4	Heat shock 70 kDa protein 4L OS=Trichinella spiralis OX=6334 GN=HSPA4L PE=3 SV=1	HSPA4L	88.831	3.2	2	2	2	5.8	4	4	4	3.2	2	2	2	cytoplasm	GO:0006950 response to stress; GO:0007275 multicellular organism development; GO:0007568 aging; GO:0008340 determination of adult lifespan; GO:0010033 response to organic substance; GO:0010259 multicellular organism aging; GO:0032501 multicellular organismal process; GO:0032502 developmental process; GO:0035966 response to topologically incorrect protein; GO:0042221 response to chemical; GO:00488…			K09489	HSPA4; heat shock 70kDa protein 4	map04530 Tight junction; map04612 Antigen processing and presentation			O	KOG0103	Molecular chaperones HSP105/HSP110/SSE1, HSP70 superfamily
A0A0V1C2P3	Filamin-A (Fragment) OS=Trichinella spiralis OX=6334 GN=cher PE=3 SV=1	cher	239.86	0.8	2	2	2					0.3	0	1	1	peroxisome	GO:0000003 reproduction; GO:0000902 cell morphogenesis; GO:0000904 cell morphogenesis involved in differentiation; GO:0002009 morphogenesis of an epithelium; GO:0002064 epithelial cell development; GO:0002065 columnar/cuboidal epithelial cell differentiation; GO:0002066 columnar/cuboidal epithelial cell development; GO:0002682 regulation of immune system process; GO:0002683 negative regulation of…	GO:0005576 extracellular region; GO:0005622 intracellular; GO:0005623 cell; GO:0005737 cytoplasm; GO:0005856 cytoskeleton; GO:0005886 plasma membrane; GO:0015629 actin cytoskeleton; GO:0016020 membrane; GO:0030016 myofibril; GO:0030017 sarcomere; GO:0030018 Z disc; GO:0031674 I band; GO:0035182 female germline ring canal outer rim; GO:0035183 female germline ring canal inner rim; GO:0035324 femal…	GO:0003779 actin binding; GO:0005488 binding; GO:0005515 protein binding; GO:0008092 cytoskeletal protein binding;	K04437	FLNA; filamin	map04010 MAPK signaling pathway; map04510 Focal adhesion; map05132 Salmonella infection; map05205 Proteoglycans in cancer	PF00307; PF00630	Calponin homology (CH) domain; Filamin/ABP280 repeat	Z	KOG0518	Actin-binding cytoskeleton protein, filamin
A0A0V1AUH3	EB domain-containing protein(predicted) OS=Trichinella spiralis OX=6334 GN=T01_1600 PE=4 SV=1	T01_1600	59.079	3.8	2	2	2	7.3	2	3	3	4.8	2	2	2	peroxisome									T	KOG1216	von Willebrand factor and related coagulation proteins
A0A0V1C2K0	Calpain clp-1 OS=Trichinella spiralis OX=6334 GN=clp-1 PE=3 SV=1	clp-1	144.41	1.6	2	2	2	2	3	3	3					nucleus				K08585	CAPNN; calpain, invertebrate [EC:3.4.22.-]		PF01067	Calpain large subunit, domain III	OT	KOG0045	Cytosolic Ca2+-dependent cysteine protease (calpain), large subunit (EF-Hand protein superfamily)
A0A0V1AXG8	Ndr domain containing protein(predicted) OS=Trichinella spiralis OX=6334 GN=T01_6542 PE=3 SV=1	T01_6542	40.987	5.7	2	2	2	8.2	3	3	3					extracellular				K06111	EXOC4, SEC8; exocyst complex component 4		PF03096	Ndr family	S	KOG2931	Differentiation-related gene 1 protein (NDR1 protein), related proteins
A0A0V1BJX7	Protein-methionine sulfoxide oxidase Mical (Fragment) OS=Trichinella spiralis OX=6334 GN=Mical PE=4 SV=1	Mical	78.442	3.5	2	2	2	1.9	1	1	1					nucleus				K23026	LIMA1, EPLIN; LIM domain and actin-binding protein 1		PF00412	LIM domain	TZ	KOG1700	Regulatory protein MLP and related LIM proteins
A0A0V1BMB9	Proteasome subunit beta type-3(predicted) OS=Trichinella spiralis OX=6334 GN=T01_15658 PE=4 SV=1	T01_15658	45.075	6.1	2	2	2	14.4	5	5	5	6.1	3	2	2	extracellular
A0A0V1BVY2	Stromal cell-derived factor 2 OS=Trichinella spiralis OX=6334 GN=Sdf2 PE=4 SV=1	Sdf2	24.587	12.3	2	2	2	12.3	3	3	3	7.3	1	1	1	extracellular				K15692	RNF13, RZF; E3 ubiquitin-protein ligase RNF13 [EC:2.3.2.27]		PF02815	MIR domain	O	KOG4628	Predicted E3 ubiquitin ligase
A0A0V1BSL9	"Thioredoxin reductase 1, cytoplasmic OS=Trichinella spiralis OX=6334 GN=TXNRD1 PE=3 SV=1"	TXNRD1	139.72	1.5	2	2	2	0.7	1	1	1					cytoplasm	GO:0008152 metabolic process; GO:0009636 response to toxic substance; GO:0009987 cellular process; GO:0018996 molting cycle, collagen and cuticulin-based cuticle; GO:0022404 molting cycle process; GO:0032501 multicellular organismal process; GO:0042221 response to chemical; GO:0042303 molting cycle; GO:0042395 ecdysis, collagen and cuticulin-based cuticle; GO:0050896 response to stimulus; GO:0051…	GO:0005622 intracellular; GO:0005623 cell; GO:0005737 cytoplasm; GO:0005829 cytosol;	GO:0003824 catalytic activity; GO:0004791 thioredoxin-disulfide reductase activity; GO:0015036 disulfide oxidoreductase activity; GO:0016209 antioxidant activity; GO:0016491 oxidoreductase activity; GO:0016651 oxidoreductase activity, acting on NAD(P)H; GO:0016667 oxidoreductase activity, acting on a sulfur group of donors; GO:0016668 oxidoreductase activity, acting on a sulfur group of donors, N…	K22182	TXNRD; thioredoxin reductase (NADPH) [EC:1.8.1.9]	map00450 Selenocompound metabolism; map05200 Pathways in cancer; map05225 Hepatocellular carcinoma	PF00069; PF07992; PF02852	Protein kinase domain; Pyridine nucleotide-disulphide oxidoreductase; Pyridine nucleotide-disulphide oxidoreductase, dimerisation domain	C	KOG4716	Thioredoxin reductase
A0A0V1AZH6	Nucleoredoxin-like protein 2 (Fragment) OS=Trichinella spiralis OX=6334 GN=NXNL2 PE=4 SV=1	NXNL2	21.821	14.1	2	2	2	26.6	6	5	5	22.9	6	4	4	extracellular				K17609	NXN; nucleoredoxin [EC:1.8.1.8]		PF13905	Thioredoxin-like	O	KOG2501	Thioredoxin, nucleoredoxin and related proteins
A0A0V1BP27	"Serine protease HTRA2, mitochondrial OS=Trichinella spiralis OX=6334 GN=HTRA2 PE=3 SV=1"	HTRA2	60.361	3.2	2	2	2					3.2	1	2	2	mitochondria				K08669	HTRA2, PRSS25; HtrA serine peptidase 2 [EC:3.4.21.108]	map04210 Apoptosis; map04214 Apoptosis - fly; map04215 Apoptosis - multiple species; map05012 Parkinson disease	PF13365; PF01246	Trypsin-like peptidase domain; Ribosomal protein L24e	O	KOG1320	Serine protease
A0A0V1C2M2	"Delta(3,5)-Delta(2,4)-dienoyl-CoA isomerase, mitochondrial OS=Trichinella spiralis OX=6334 GN=Ech1 PE=4 SV=1"	Ech1	35.672	6.2	2	2	2									mitochondria				K12663	ECH1; Delta3,5-Delta2,4-dienoyl-CoA isomerase [EC:5.3.3.21]	map04146 Peroxisome	PF00378	Enoyl-CoA hydratase/isomerase family	I	KOG1681	Enoyl-CoA isomerase
A0A0V1B4G8	Laminin subunit beta-1 OS=Trichinella spiralis OX=6334 GN=LAMB1 PE=4 SV=1	LAMB1	210.36	1.2	2	2	2	0.7	1	1	1					extracellular	GO:0007275 multicellular organism development; GO:0032501 multicellular organismal process; GO:0032502 developmental process; GO:0035295 tube development; GO:0040012 regulation of locomotion; GO:0040017 positive regulation of locomotion; GO:0048518 positive regulation of biological process; GO:0048565 digestive tract development; GO:0048731 system development; GO:0048856 anatomical structure deve…	GO:0005576 extracellular region; GO:0005604 basement membrane; GO:0031012 extracellular matrix; GO:0062023 collagen-containing extracellular matrix;		K05636	LAMB1; laminin, beta 1	map04151 PI3K-Akt signaling pathway; map04510 Focal adhesion; map04512 ECM-receptor interaction; map05145 Toxoplasmosis; map05146 Amoebiasis; map05165 Human papillomavirus infection; map05200 Pathways in cancer; map05222 Small cell lung cancer	PF00053	Laminin EGF-like (Domains III and V)	W	KOG0994	Extracellular matrix glycoprotein Laminin subunit beta
A0A0V1BRJ2	Glycine cleavage system T protein OS=Trichinella spiralis OX=6334 GN=AMT PE=3 SV=1	AMT	99.88	2.4	2	2	2	2.4	2	2	2					mitochondria				K00605	gcvT, AMT; aminomethyltransferase [EC:2.1.2.10]	map00260 Glycine, serine and threonine metabolism; map00630 Glyoxylate and dicarboxylate metabolism; map00670 One carbon pool by folate; map01100 Metabolic pathways; map01200 Carbon metabolism	PF01571; PF08669	Aminomethyltransferase folate-binding domain; Glycine cleavage T-protein C-terminal barrel domain	E	KOG4688	Putative beta-catenin-Tcf/Lef signaling pathway component DRCTNNB1A
A0A0V1BRI1	Methionine aminopeptidase 2 OS=Trichinella spiralis OX=6334 GN=METAP2 PE=3 SV=1	METAP2	51.548	4.1	2	2	2									cytoplasm	GO:0000003 reproduction; GO:0006508 proteolysis; GO:0006807 nitrogen compound metabolic process; GO:0007276 gamete generation; GO:0008152 metabolic process; GO:0019538 protein metabolic process; GO:0019953 sexual reproduction; GO:0022414 reproductive process; GO:0032501 multicellular organismal process; GO:0032504 multicellular organism reproduction; GO:0043170 macromolecule metabolic process; GO…		GO:0003824 catalytic activity; GO:0008233 peptidase activity; GO:0008238 exopeptidase activity; GO:0016787 hydrolase activity; GO:0070011 peptidase activity, acting on L-amino acid peptides; GO:0140096 catalytic activity, acting on a protein;	K01265	map; methionyl aminopeptidase [EC:3.4.11.18]		PF00557	Metallopeptidase family M24	O	KOG2775	Metallopeptidase
A0A0V1BUE8	Protein arginine N-methyltransferase 1 OS=Trichinella spiralis OX=6334 GN=prmt1 PE=4 SV=1	prmt1	40.123	5.5	2	2	2									cytoplasm	GO:0006325 chromatin organization; GO:0006355 regulation of transcription, DNA-templated; GO:0006464 cellular protein modification process; GO:0006479 protein methylation; GO:0006807 nitrogen compound metabolic process; GO:0006996 organelle organization; GO:0008152 metabolic process; GO:0008213 protein alkylation; GO:0009889 regulation of biosynthetic process; GO:0009987 cellular process; GO:0010…	GO:0005622 intracellular; GO:0005623 cell; GO:0005737 cytoplasm; GO:0005829 cytosol;	GO:0003824 catalytic activity; GO:0008168 methyltransferase activity; GO:0008170 N-methyltransferase activity; GO:0008276 protein methyltransferase activity; GO:0008469 histone-arginine N-methyltransferase activity; GO:0008757 S-adenosylmethionine-dependent methyltransferase activity; GO:0016273 arginine N-methyltransferase activity; GO:0016274 protein-arginine N-methyltransferase activity; GO:00…	K11434	PRMT1; type I protein arginine methyltransferase [EC:2.1.1.319]	map04068 FoxO signaling pathway; map04922 Glucagon signaling pathway			KOT	KOG1499	Protein arginine N-methyltransferase PRMT1 and related enzymes
A0A0V1BCB6	Alanine--tRNA ligase(predicted) OS=Trichinella spiralis OX=6334 GN=T01_12550 PE=4 SV=1	T01_12550	87.304	3.1	2	2	2	4.1	3	3	3	2.6	2	2	2	plasma membrane
A0A0V1C1R4	"Sucrase-isomaltase, intestinal (Fragment) OS=Trichinella spiralis OX=6334 GN=SI PE=3 SV=1"	SI	110.41	3.2	2	2	2					1.5	1	1	1	endoplasmic reticulum	GO:0000272 polysaccharide catabolic process; GO:0005975 carbohydrate metabolic process; GO:0005976 polysaccharide metabolic process; GO:0005977 glycogen metabolic process; GO:0005980 glycogen catabolic process; GO:0006073 cellular glucan metabolic process; GO:0006091 generation of precursor metabolites and energy; GO:0006112 energy reserve metabolic process; GO:0008152 metabolic process; GO:00090…	GO:0000323 lytic vacuole; GO:0005622 intracellular; GO:0005623 cell; GO:0005737 cytoplasm; GO:0005764 lysosome; GO:0005773 vacuole; GO:0043226 organelle; GO:0043227 membrane-bounded organelle; GO:0043229 intracellular organelle; GO:0043231 intracellular membrane-bounded organelle;	GO:0003824 catalytic activity; GO:0004553 hydrolase activity, hydrolyzing O-glycosyl compounds; GO:0004558 alpha-1,4-glucosidase activity; GO:0015926 glucosidase activity; GO:0016787 hydrolase activity; GO:0016798 hydrolase activity, acting on glycosyl bonds; GO:0090599 alpha-glucosidase activity;	K01187	malZ; alpha-glucosidase [EC:3.2.1.20]	map00052 Galactose metabolism; map00500 Starch and sucrose metabolism; map01100 Metabolic pathways	PF00088	Trefoil (P-type) domain	G	KOG1065	Maltase glucoamylase and related hydrolases, glycosyl hydrolase family 31
A0A0V1B3X2	WAP-type 'four-disulfide core(predicted) OS=Trichinella spiralis OX=6334 GN=T01_7095 PE=4 SV=1	T01_7095	40.683	4.8	2	2	2	4.8	2	2	2	2.9	1	1	1	mitochondria	GO:0000278 mitotic cell cycle; GO:0000281 mitotic cytokinesis; GO:0000302 response to reactive oxygen species; GO:0000303 response to superoxide; GO:0000305 response to oxygen radical; GO:0000910 cytokinesis; GO:0006801 superoxide metabolic process; GO:0006950 response to stress; GO:0006979 response to oxidative stress; GO:0007049 cell cycle; GO:0007154 cell communication; GO:0007163 establishmen…	GO:0005576 extracellular region; GO:0005615 extracellular space; GO:0005622 intracellular; GO:0005623 cell; GO:0005737 cytoplasm; GO:0005886 plasma membrane; GO:0016020 membrane; GO:0071944 cell periphery;	GO:0003824 catalytic activity; GO:0004784 superoxide dismutase activity; GO:0005488 binding; GO:0005507 copper ion binding; GO:0008270 zinc ion binding; GO:0016209 antioxidant activity; GO:0016491 oxidoreductase activity; GO:0016721 oxidoreductase activity, acting on superoxide radicals as acceptor; GO:0043167 ion binding; GO:0043169 cation binding; GO:0046872 metal ion binding; GO:0046914 transi…	K23637	WFDC3; WAP four-disulfide core domain protein 3		PF00095; PF01826	WAP-type (Whey Acidic Protein) 'four-disulfide core'; Trypsin Inhibitor like cysteine rich domain	P	KOG1217	Fibrillins and related proteins containing Ca2+-binding EGF-like domains
A0A0V1BU58	Peroxiredoxin-2 (Fragment) OS=Trichinella spiralis OX=6334 GN=PRDX2 PE=4 SV=1	PRDX2	23.192	9.2	2	2	2	12.1	2	3	3	13.1	3	3	3	extracellular				K03386	PRDX2_4, ahpC; peroxiredoxin (alkyl hydroperoxide reductase subunit C) [EC:1.11.1.15]	map04214 Apoptosis - fly	PF00578; PF10417	AhpC/TSA family; C-terminal domain of 1-Cys peroxiredoxin	O	KOG0852	Alkyl hydroperoxide reductase, thiol specific antioxidant and related enzymes
A0A0V1C245	RNA-binding protein Rsf1 OS=Trichinella spiralis OX=6334 GN=Rsf1 PE=4 SV=1	Rsf1	44.49	4.7	2	2	2	4.7	3	2	2					nucleus				K12897	TRA2; transformer-2 protein	map03040 Spliceosome	PF00076	RNA recognition motif. (a.k.a. RRM, RBD, or RNP domain)	A	KOG0107	Alternative splicing factor SRp20/9G8 (RRM superfamily)
A0A0V1BR22	3-hydroxy-3-methylglutaryl coenzyme A reductase OS=Trichinella spiralis OX=6334 GN=HMGCR PE=3 SV=1	HMGCR	128.54	1.4	2	2	2									plasma membrane				K00021	HMGCR; hydroxymethylglutaryl-CoA reductase (NADPH) [EC:1.1.1.34]	map00900 Terpenoid backbone biosynthesis; map01100 Metabolic pathways; map04152 AMPK signaling pathway; map04976 Bile secretion	PF01161	Phosphatidylethanolamine-binding protein	I	KOG2480	3-hydroxy-3-methylglutaryl-CoA (HMG-CoA) reductase
A0A0V1ALY2	Apple domain-containing protein (Fragment) OS=Trichinella spiralis OX=6334 GN=T01_156 PE=4 SV=1	T01_156	10.822	18.9	2	2	2					18.9	1	2	2	extracellular
A0A0V1BSP4	26S protease regulatory subunit 8 (Fragment) OS=Trichinella spiralis OX=6334 GN=Pros45 PE=3 SV=1	Pros45	47.339	5	2	2	2	5	2	2	2					cytoplasm,nucleus				K03066	PSMC5, RPT6; 26S proteasome regulatory subunit T6	map03050 Proteasome; map05169 Epstein-Barr virus infection	PF00004	ATPase family associated with various cellular activities (AAA)	O	KOG0728	26S proteasome regulatory complex, ATPase RPT6
A0A0V1B5V4	Teneurin-a OS=Trichinella spiralis OX=6334 GN=Ten-a PE=4 SV=1	Ten-a	152.59	1.8	2	2	2	2.6	3	3	3	0.9	1	1	1	plasma membrane				K06568	MUC1, CD227; mucin-1		PF03351	DOMON domain	T	KOG4293	Predicted membrane protein, contains DoH and Cytochrome b-561/ferric reductase transmembrane domains
A0A0V1BWM3	LIM and SH3 domain protein F42H10.3 OS=Trichinella spiralis OX=6334 GN=F42H10.3 PE=4 SV=1	F42H10.3	41.073	6.2	2	2	2	6.2	2	2	2	2.7	1	1	1	cytoplasm				K23292	LNPK; endoplasmic reticulum junction formation protein lunapark		PF00412; PF00018	LIM domain; SH3 domain	Z	KOG1702	Nebulin repeat protein
E5SPA6	Proteasome endopeptidase complex OS=Trichinella spiralis OX=6334 GN=psma7 PE=3 SV=1	psma7	50.65	3.8	2	2	2									cytoskeleton		GO:0000502 proteasome complex; GO:0005622 intracellular; GO:0005623 cell; GO:0005839 proteasome core complex; GO:0019773 proteasome core complex, alpha-subunit complex; GO:0032991 protein-containing complex; GO:1902494 catalytic complex; GO:1905368 peptidase complex; GO:1905369 endopeptidase complex;	GO:0005488 binding; GO:0005515 protein binding;	K02731	PSMA7; 20S proteasome subunit alpha 4 [EC:3.4.25.1]	map03050 Proteasome	PF10584; PF00227	Proteasome subunit A N-terminal signature; Proteasome subunit	O	KOG3093	5-formyltetrahydrofolate cyclo-ligase
A0A0V1AW01	Antileukoproteinase (Fragment) OS=Trichinella spiralis OX=6334 GN=Slpi PE=4 SV=1	Slpi	24.515	4.2	2	1	1									extracellular				K23623	WFDC8; WAP four-disulfide core domain protein 8		PF00095	WAP-type (Whey Acidic Protein) 'four-disulfide core'	W	KOG4295	Serine proteinase inhibitor (KU family)
A0A0V1B8R1	"Stress-70 protein, mitochondrial (Fragment) OS=Trichinella spiralis OX=6334 GN=HSPA9 PE=3 SV=1"	HSPA9	38.472	2.8	2	1	1	2.8	1	1	1	2.8	1	1	1	nucleus	GO:0006950 response to stress; GO:0006986 response to unfolded protein; GO:0009987 cellular process; GO:0010033 response to organic substance; GO:0033554 cellular response to stress; GO:0034514 mitochondrial unfolded protein response; GO:0034620 cellular response to unfolded protein; GO:0035966 response to topologically incorrect protein; GO:0035967 cellular response to topologically incorrect pr…	GO:0005622 intracellular; GO:0005623 cell; GO:0005737 cytoplasm; GO:0005739 mitochondrion; GO:0043226 organelle; GO:0043227 membrane-bounded organelle; GO:0043229 intracellular organelle; GO:0043231 intracellular membrane-bounded organelle;		K04043	dnaK, HSPA9; molecular chaperone DnaK	map03018 RNA degradation; map04212 Longevity regulating pathway - worm; map05152 Tuberculosis			O	KOG0102	Molecular chaperones mortalin/PBP74/GRP75, HSP70 superfamily
E5SRG5	"10 kDa heat shock protein, mitochondrial OS=Trichinella spiralis OX=6334 GN=hspe1 PE=3 SV=1"	hspe1	12.325	12.6	2	1	1	12.6	1	1	1					mitochondria				K04078	groES, HSPE1; chaperonin GroES		PF00166	Chaperonin 10 Kd subunit	O	KOG1641	Mitochondrial chaperonin
A0A0V1BAY1	Palmitoyltransferase OS=Trichinella spiralis OX=6334 GN=Zdhhc3 PE=3 SV=1	Zdhhc3	70.551	1.3	2	1	1					1.3	1	1	1	plasma membrane				K20029	ZDHHC3_7_25; palmitoyltransferase ZDHHC3/7/25 [EC:2.3.1.225]				S	KOG1311	DHHC-type Zn-finger proteins
A0A0V1BE25	Acetyltransferase component of pyruvate dehydrogenase complex OS=Trichinella spiralis OX=6334 GN=F23B12.5 PE=3 SV=1	F23B12.5	58.771	2.8	2	1	1	2.8	1	1	1					endoplasmic reticulum			GO:0005488 binding; GO:0005515 protein binding;	K00627	DLAT, aceF, pdhC; pyruvate dehydrogenase E2 component (dihydrolipoamide acetyltransferase) [EC:2.3.1.12]	map00010 Glycolysis / Gluconeogenesis; map00020 Citrate cycle (TCA cycle); map00620 Pyruvate metabolism; map01100 Metabolic pathways; map01200 Carbon metabolism	PF00364; PF00198	Biotin-requiring enzyme; 2-oxoacid dehydrogenases acyltransferase (catalytic domain)	C	KOG0557	Dihydrolipoamide acetyltransferase
A0A0V1B2I8	DNA-binding protein HEXBP (Fragment) OS=Trichinella spiralis OX=6334 GN=HEXBP PE=4 SV=1	HEXBP	20.757	7.2	2	1	1	7.2	1	1	1	7.2	2	1	1	extracellular	GO:0006417 regulation of translation; GO:0009889 regulation of biosynthetic process; GO:0009891 positive regulation of biosynthetic process; GO:0009893 positive regulation of metabolic process; GO:0010468 regulation of gene expression; GO:0010556 regulation of macromolecule biosynthetic process; GO:0010557 positive regulation of macromolecule biosynthetic process; GO:0010604 positive regulation o…		GO:0003676 nucleic acid binding; GO:0003723 RNA binding; GO:0003729 mRNA binding; GO:0005488 binding; GO:0008494 translation activator activity; GO:0045182 translation regulator activity; GO:0090079 translation regulator activity, nucleic acid binding; GO:0097159 organic cyclic compound binding; GO:1901363 heterocyclic compound binding;	K09250	CNBP; cellular nucleic acid-binding protein		PF00098	Zinc knuckle	O	KOG4400	E3 ubiquitin ligase interacting with arginine methyltransferase
A0A0V1AVI9	Neurexin-1a OS=Trichinella spiralis OX=6334 GN=nrxn1a PE=4 SV=1	nrxn1a	187.48	0.5	2	1	1									plasma membrane	GO:0032879 regulation of localization; GO:0032880 regulation of protein localization; GO:0048519 negative regulation of biological process; GO:0050789 regulation of biological process; GO:0060341 regulation of cellular localization; GO:0065007 biological regulation; GO:1903827 regulation of cellular protein localization; GO:1903828 negative regulation of cellular protein localization; GO:1903909 …	GO:0005623 cell; GO:0045202 synapse; GO:0048786 presynaptic active zone; GO:0098793 presynapse;		K07377	NRXN; neurexin	map04514 Cell adhesion molecules (CAMs)	PF02210	Laminin G domain	T	KOG3514	Neurexin III-alpha
A0A0V1C2J1	"Actin-depolymerizing factor 2, isoform c (Fragment) OS=Trichinella spiralis OX=6334 GN=unc-60 PE=3 SV=1"	unc-60	40.034	5.2	2	2	1									mitochondria				K05765	CFL; cofilin	map04360 Axon guidance; map04666 Fc gamma R-mediated phagocytosis; map04810 Regulation of actin cytoskeleton; map05133 Pertussis; map05170 Human immunodeficiency virus 1 infection	PF00241	Cofilin/tropomyosin-type actin-binding protein	Z	KOG1735	Actin depolymerizing factor
E5SKC4	Body wall muscle protein HR-29 (Fragment) OS=Trichinella spiralis OX=6334 GN=T01_2684 PE=3 SV=1	T01_2684	21.051	5.1	2	1	1									mitochondria				K09542	CRYAB; crystallin, alpha B	map04141 Protein processing in endoplasmic reticulum; map04213 Longevity regulating pathway - multiple species			S	KOG3591	Alpha crystallins
A0A0V1B8Q5	Proteasome subunit beta type-7 OS=Trichinella spiralis OX=6334 GN=Psmb7 PE=4 SV=1	Psmb7	30.611	2.9	2	1	1					9.3	4	3	3	cytoplasm			GO:0005488 binding; GO:0005515 protein binding;	K02739	PSMB7; 20S proteasome subunit beta 2 [EC:3.4.25.1]	map03050 Proteasome	PF00227	Proteasome subunit	O	KOG0173	20S proteasome, regulatory subunit beta type PSMB7/PSMB10/PUP1
A0A0V1B0M7	Putative nudix hydrolase 6 OS=Trichinella spiralis OX=6334 GN=ndx-6 PE=3 SV=1	ndx-6	51.67	2.2	2	1	1	2.2	1	1	1	2.2	1	1	1	mitochondria				K13988	NUDT9; ADP-ribose pyrophosphatase [EC:3.6.1.13]	map00230 Purine metabolism; map01100 Metabolic pathways			KLT	KOG4195	Transient receptor potential-related channel 7
A0A0V1C1J5	ATP synthase subunit beta OS=Trichinella spiralis OX=6334 GN=T01_3432 PE=3 SV=1	T01_3432	58.769	2.2	2	1	1	2.2	1	1	1	2.2	1	1	1	endoplasmic reticulum				K02133	ATPeF1B, ATP5B, ATP2; F-type H+-transporting ATPase subunit beta [EC:7.1.2.2]	map00190 Oxidative phosphorylation; map01100 Metabolic pathways; map04714 Thermogenesis; map05010 Alzheimer disease; map05012 Parkinson disease; map05016 Huntington disease	PF02874; PF00006	ATP synthase alpha/beta family, beta-barrel domain; ATP synthase alpha/beta family, nucleotide-binding domain	C	KOG1350	F0F1-type ATP synthase, beta subunit
A0A0V1BW75	RNA helicase OS=Trichinella spiralis OX=6334 GN=DED1 PE=3 SV=1	DED1	68.202	1.7	2	1	1	1.7	1	1	1					nucleus				K11594	DDX3X, bel; ATP-dependent RNA helicase DDX3X [EC:3.6.4.13]	map04622 RIG-I-like receptor signaling pathway; map05161 Hepatitis B; map05203 Viral carcinogenesis	PF00270	DEAD/DEAH box helicase	A	KOG0335	ATP-dependent RNA helicase
A0A0V1BKL0	Alpha-L-fucosidase OS=Trichinella spiralis OX=6334 GN=T01_1094 PE=3 SV=1	T01_1094	54.867	2.6	2	1	1	7.5	4	4	4	4.3	2	2	2	extracellular				K01206	FUCA; alpha-L-fucosidase [EC:3.2.1.51]	map00511 Other glycan degradation	PF01120	Alpha-L-fucosidase	G	KOG3340	Alpha-L-fucosidase
A0A0V1BPY3	Dopamine N-acetyltransferase OS=Trichinella spiralis OX=6334 GN=Dat PE=4 SV=1	Dat	24.789	4.6	2	1	1									cytoskeleton
A0A0V1BLP2	Papilin OS=Trichinella spiralis OX=6334 GN=mig-6 PE=4 SV=1	mig-6	233.38	17.8	2	32	1	13.7	1	26	1	11.6	2	21	1	mitochondria	GO:0000003 reproduction; GO:0000902 cell morphogenesis; GO:0002119 nematode larval development; GO:0002164 larval development; GO:0007275 multicellular organism development; GO:0009653 anatomical structure morphogenesis; GO:0009790 embryo development; GO:0009791 post-embryonic development; GO:0009792 embryo development ending in birth or egg hatching; GO:0009987 cellular process; GO:0016043 cellu…	GO:0005576 extracellular region; GO:0005604 basement membrane; GO:0031012 extracellular matrix; GO:0062023 collagen-containing extracellular matrix;					PF00090; PF00014; PF13927	Thrombospondin type 1 domain; Kunitz/Bovine pancreatic trypsin inhibitor domain; Immunoglobulin domain	O	KOG4597	Serine proteinase inhibitor (KU family) with thrombospondin repeats
A0A0V1ART1	"ADP-ribose pyrophosphatase, mitochondrial OS=Trichinella spiralis OX=6334 GN=NUDT9 PE=4 SV=1"	NUDT9	29.094	22.9	2	8	1	26.3	2	9	2	20.2	2	7	1	plasma membrane				K13988	NUDT9; ADP-ribose pyrophosphatase [EC:3.6.1.13]	map00230 Purine metabolism; map01100 Metabolic pathways			KLT	KOG4195	Transient receptor potential-related channel 7
A0A0V1BRF3	Pro-Pol polyprotein(predicted) OS=Trichinella spiralis OX=6334 GN=T01_12397 PE=4 SV=1	T01_12397	9.4988	13.3	2	1	1									extracellular
A0A0V1B943	F-box domain-containing protein(predicted) OS=Trichinella spiralis OX=6334 GN=T01_7126 PE=4 SV=1	T01_7126	9.7909	14.8	2	1	1	14.8	2	1	1	14.8	1	1	1	extracellular
A0A0V1AHX1	Adult-specific DNase II-4(predicted) OS=Trichinella spiralis OX=6334 GN=T01_8103 PE=3 SV=1	T01_8103	10.297	37.9	2	3	1	13.7	1	1	1	25.3	3	2	1	mitochondria				K01158	DNASE2; deoxyribonuclease II [EC:3.1.22.1]	map04142 Lysosome			S	KOG3825	Deoxyribonuclease II
A0A0V1BKF6	Zinc finger BED domain-containing protein 5 OS=Trichinella spiralis OX=6334 GN=ZBED5 PE=4 SV=1	ZBED5	21.001	6.2	2	1	1					6.2	1	1	1	cytoplasm
A0A0V1BE92	Alpha-2-macroglobulin receptor-associated protein OS=Trichinella spiralis OX=6334 GN=LRPAP1 PE=4 SV=1	LRPAP1	38.804	2.4	2	1	1									extracellular	GO:0002090 regulation of receptor internalization; GO:0002091 negative regulation of receptor internalization; GO:0006810 transport; GO:0009892 negative regulation of metabolic process; GO:0009966 regulation of signal transduction; GO:0009968 negative regulation of signal transduction; GO:0010469 regulation of signaling receptor activity; GO:0010605 negative regulation of macromolecule metabolic …	GO:0005576 extracellular region; GO:0005622 intracellular; GO:0005623 cell; GO:0005737 cytoplasm; GO:0005768 endosome; GO:0005783 endoplasmic reticulum; GO:0005788 endoplasmic reticulum lumen; GO:0005791 rough endoplasmic reticulum; GO:0005793 endoplasmic reticulum-Golgi intermediate compartment; GO:0005794 Golgi apparatus; GO:0005801 cis-Golgi network; GO:0005886 plasma membrane; GO:0012505 endo…	GO:0001540 amyloid-beta binding; GO:0005102 signaling receptor binding; GO:0005488 binding; GO:0005515 protein binding; GO:0019899 enzyme binding; GO:0030545 receptor regulator activity; GO:0030547 receptor inhibitor activity; GO:0033218 amide binding; GO:0035473 lipase binding; GO:0042277 peptide binding; GO:0048019 receptor antagonist activity; GO:0050750 low-density lipoprotein particle recept…				PF06401	Alpha-2-macroglobulin RAP, C-terminal domain	IOTUV	KOG3956	Alpha 2-macroglobulin receptor-associated protein
E5T367	Histone H2A OS=Trichinella spiralis OX=6334 GN=T01_12498 PE=3 SV=1	T01_12498	14.237	6.9	2	1	1	6.9	0	1	1	6.9	1	1	1	nucleus				K11251	H2A; histone H2A	map04217 Necroptosis; map05034 Alcoholism; map05322 Systemic lupus erythematosus	PF00125	Core histone H2A/H2B/H3/H4	B	KOG1756	Histone 2A
A0A0V1BK21	Cytohesin-3 OS=Trichinella spiralis OX=6334 GN=Cyth3 PE=4 SV=1	Cyth3	70.28	7.4	1	4	4	14.3	7	7	7	10.6	6	5	5	extracellular		GO:0005622 intracellular; GO:0005623 cell; GO:0005634 nucleus; GO:0030496 midbody; GO:0043226 organelle; GO:0043227 membrane-bounded organelle; GO:0043229 intracellular organelle; GO:0043231 intracellular membrane-bounded organelle;		K18441	CYTH; cytohesin	map04072 Phospholipase D signaling pathway; map04144 Endocytosis; map05130 Pathogenic Escherichia coli infection	PF00089; PF01369; PF00169	Trypsin; Sec7 domain; PH domain	U	KOG0930	Guanine nucleotide exchange factor Cytohesin, contains PH and Sec7 domains
A0A0V1BEF9	60S ribosomal protein L3 OS=Trichinella spiralis OX=6334 GN=RPL3 PE=3 SV=1	RPL3	44.309	8.2	1	3	3	5.7	1	2	2	2.8	0	1	1	cytoplasm	GO:0000027 ribosomal large subunit assembly; GO:0006412 translation; GO:0006518 peptide metabolic process; GO:0006807 nitrogen compound metabolic process; GO:0006996 organelle organization; GO:0008152 metabolic process; GO:0009058 biosynthetic process; GO:0009059 macromolecule biosynthetic process; GO:0009987 cellular process; GO:0010467 gene expression; GO:0016043 cellular component organization…	GO:0005622 intracellular; GO:0005623 cell; GO:0005737 cytoplasm; GO:0005829 cytosol; GO:0005840 ribosome; GO:0015934 large ribosomal subunit; GO:0022625 cytosolic large ribosomal subunit; GO:0022626 cytosolic ribosome; GO:0032991 protein-containing complex; GO:0043226 organelle; GO:0043228 non-membrane-bounded organelle; GO:0043229 intracellular organelle; GO:0043232 intracellular non-membrane-bo…	GO:0003676 nucleic acid binding; GO:0003723 RNA binding; GO:0003735 structural constituent of ribosome; GO:0005198 structural molecule activity; GO:0005488 binding; GO:0097159 organic cyclic compound binding; GO:1901363 heterocyclic compound binding;	K02925	RP-L3e, RPL3; large subunit ribosomal protein L3e	map03010 Ribosome			J	KOG0746	60S ribosomal protein L3 and related proteins
A0A0V1C406	Tetratricopeptide repeat protein 8 OS=Trichinella spiralis OX=6334 GN=Ttc8 PE=4 SV=1	Ttc8	82.228	4.1	1	3	3	2.4	1	2	2	4.1	2	3	3	cytoplasm	GO:0003008 system process; GO:0006810 transport; GO:0006928 movement of cell or subcellular component; GO:0006935 chemotaxis; GO:0006996 organelle organization; GO:0007017 microtubule-based process; GO:0007018 microtubule-based movement; GO:0007610 behavior; GO:0007611 learning or memory; GO:0007612 learning; GO:0007635 chemosensory behavior; GO:0008104 protein localization; GO:0008306 associativ…	GO:0005622 intracellular; GO:0005623 cell; GO:0005815 microtubule organizing center; GO:0005856 cytoskeleton; GO:0005929 cilium; GO:0015630 microtubule cytoskeleton; GO:0030425 dendrite; GO:0036064 ciliary basal body; GO:0036477 somatodendritic compartment; GO:0042995 cell projection; GO:0043005 neuron projection; GO:0043226 organelle; GO:0043228 non-membrane-bounded organelle; GO:0043229 intrace…		K16781	TTC8, BBS8; tetratricopeptide repeat protein 8		PF00095	WAP-type (Whey Acidic Protein) 'four-disulfide core'	S	KOG1129	TPR repeat-containing protein
A0A0V1AUK0	Replication protein A subunit OS=Trichinella spiralis OX=6334 GN=RPA1 PE=3 SV=1	RPA1	73.613	3.2	1	2	2	3.2	1	2	2					cytoplasm	GO:0006139 nucleobase-containing compound metabolic process; GO:0006259 DNA metabolic process; GO:0006260 DNA replication; GO:0006725 cellular aromatic compound metabolic process; GO:0006807 nitrogen compound metabolic process; GO:0008152 metabolic process; GO:0009058 biosynthetic process; GO:0009059 macromolecule biosynthetic process; GO:0009987 cellular process; GO:0034641 cellular nitrogen com…	GO:0000228 nuclear chromosome; GO:0005622 intracellular; GO:0005623 cell; GO:0005634 nucleus; GO:0005654 nucleoplasm; GO:0005657 replication fork; GO:0005662 DNA replication factor A complex; GO:0005694 chromosome; GO:0030894 replisome; GO:0031974 membrane-enclosed lumen; GO:0031981 nuclear lumen; GO:0032991 protein-containing complex; GO:0032993 protein-DNA complex; GO:0043226 organelle; GO:0043…	GO:0003676 nucleic acid binding; GO:0003677 DNA binding; GO:0003690 double-stranded DNA binding; GO:0003697 single-stranded DNA binding; GO:0005488 binding; GO:0005515 protein binding; GO:0019899 enzyme binding; GO:0097159 organic cyclic compound binding; GO:1901363 heterocyclic compound binding;	K07466	RFA1, RPA1, rpa; replication factor A1	map03030 DNA replication; map03420 Nucleotide excision repair; map03430 Mismatch repair; map03440 Homologous recombination; map03460 Fanconi anemia pathway	PF04057; PF01336	Replication factor-A protein 1, N-terminal domain; OB-fold nucleic acid binding domain	L	KOG0851	Single-stranded DNA-binding replication protein A (RPA), large (70 kD) subunit and related ssDNA-binding proteins
A0A0V1BM73	Papilin OS=Trichinella spiralis OX=6334 GN=Ppn PE=4 SV=1	Ppn	342.98	0.9	1	2	2									nucleus				K23368	TRIP11; thyroid receptor-interacting protein 11		PF00014	Kunitz/Bovine pancreatic trypsin inhibitor domain	O	KOG4295	Serine proteinase inhibitor (KU family)
A0A0V1B9Y2	Chymotrypsin-elastase inhibitor ixodidin (Fragment) OS=Trichinella spiralis OX=6334 GN=T01_960 PE=4 SV=1	T01_960	47.119	6.2	1	2	2	6.2	2	2	2	6.2	2	2	2	extracellular				K03900	VWF; von Willebrand factor	map04151 PI3K-Akt signaling pathway; map04510 Focal adhesion; map04512 ECM-receptor interaction; map04610 Complement and coagulation cascades; map04611 Platelet activation; map05165 Human papillomavirus infection	PF01826	Trypsin Inhibitor like cysteine rich domain	T	KOG1217	Fibrillins and related proteins containing Ca2+-binding EGF-like domains
A0A0V1BMT1	Uncharacterized protein OS=Trichinella spiralis OX=6334 GN=T01_3439 PE=4 SV=1	T01_3439	9.7741	15.9	1	2	2	15.9	1	2	2	11.4	0	1	1	extracellular
A0A0V1BM68	Leukocyte elastase inhibitor C (Fragment) OS=Trichinella spiralis OX=6334 GN=Serpinb1c PE=3 SV=1	Serpinb1c	43.537	5.5	1	2	2					4.9	4	2	2	cytoplasm	GO:0000003 reproduction; GO:0001775 cell activation; GO:0001817 regulation of cytokine production; GO:0001819 positive regulation of cytokine production; GO:0001910 regulation of leukocyte mediated cytotoxicity; GO:0001911 negative regulation of leukocyte mediated cytotoxicity; GO:0001932 regulation of protein phosphorylation; GO:0001933 negative regulation of protein phosphorylation; GO:0002244 …	GO:0000323 lytic vacuole; GO:0005576 extracellular region; GO:0005615 extracellular space; GO:0005622 intracellular; GO:0005623 cell; GO:0005634 nucleus; GO:0005654 nucleoplasm; GO:0005737 cytoplasm; GO:0005764 lysosome; GO:0005766 primary lysosome; GO:0005767 secondary lysosome; GO:0005768 endosome; GO:0005769 early endosome; GO:0005773 vacuole; GO:0005775 vacuolar lumen; GO:0005783 endoplasmic …	GO:0001618 virus receptor activity; GO:0002020 protease binding; GO:0004857 enzyme inhibitor activity; GO:0004866 endopeptidase inhibitor activity; GO:0004867 serine-type endopeptidase inhibitor activity; GO:0004869 cysteine-type endopeptidase inhibitor activity; GO:0005488 binding; GO:0005509 calcium ion binding; GO:0005515 protein binding; GO:0019899 enzyme binding; GO:0030234 enzyme regulator …	K23425	SERPINB1; leukocyte elastase inhibitor		PF00079	Serpin (serine protease inhibitor)	O	KOG2392	Serpin
A0A0V1C002	Cyclin-K OS=Trichinella spiralis OX=6334 GN=Ccnk PE=4 SV=1	Ccnk	107.47	2	1	2	2	3.4	4	3	3	1.2	1	1	1	nucleus				K23326	CCNK; cyclin K		PF00089	Trypsin	D	KOG0834	CDK9 kinase-activating protein cyclin T
E5SPR9	40S ribosomal protein S9 OS=Trichinella spiralis OX=6334 GN=rps-9 PE=3 SV=1	rps-9	22.563	7.9	1	2	2	7.9	1	2	2	4.2	1	1	1	cytoplasm				K02997	RP-S9e, RPS9; small subunit ribosomal protein S9e	map03010 Ribosome	PF01479	S4 domain	J	KOG3301	Ribosomal protein S4
A0A0V1C0W9	Non-specific serine/threonine protein kinase OS=Trichinella spiralis OX=6334 GN=prkdc PE=3 SV=1	prkdc	457.45	0.7	1	2	2									plasma membrane	GO:0000003 reproduction; GO:0000075 cell cycle checkpoint; GO:0000077 DNA damage checkpoint; GO:0000278 mitotic cell cycle; GO:0000723 telomere maintenance; GO:0000724 double-strand break repair via homologous recombination; GO:0000725 recombinational repair; GO:0000726 non-recombinational repair; GO:0001756 somitogenesis; GO:0001775 cell activation; GO:0001817 regulation of cytokine production; …	GO:0005622 intracellular; GO:0005623 cell; GO:0005634 nucleus; GO:0005654 nucleoplasm; GO:0005667 transcription regulator complex; GO:0005730 nucleolus; GO:0005737 cytoplasm; GO:0005829 cytosol; GO:0005958 DNA-dependent protein kinase-DNA ligase 4 complex; GO:0031974 membrane-enclosed lumen; GO:0031981 nuclear lumen; GO:0032991 protein-containing complex; GO:0032993 protein-DNA complex; GO:004322…	GO:0003676 nucleic acid binding; GO:0003677 DNA binding; GO:0003690 double-stranded DNA binding; GO:0003824 catalytic activity; GO:0004672 protein kinase activity; GO:0004674 protein serine/threonine kinase activity; GO:0004677 DNA-dependent protein kinase activity; GO:0005488 binding; GO:0005515 protein binding; GO:0008134 transcription factor binding; GO:0016301 kinase activity; GO:0016740 tran…	K06642	PRKDC; DNA-dependent protein kinase catalytic subunit [EC:2.7.11.1]	map03450 Non-homologous end-joining; map04110 Cell cycle	PF08163	NUC194 domain	L	KOG0891	DNA-dependent protein kinase
A0A0V1BFR5	Transthyretin-like protein 46 OS=Trichinella spiralis OX=6334 GN=ttr-46 PE=3 SV=1	ttr-46	16.321	14.1	1	2	2	14.1	3	2	2	14.1	1	2	2	extracellular
A0A0V1BFH4	Clathrin light chain (Fragment) OS=Trichinella spiralis OX=6334 GN=Clta PE=3 SV=1	Clta	24.879	9.8	1	2	2									mitochondria				K04644	CLTA, LCA; clathrin light chain A	map04142 Lysosome; map04144 Endocytosis; map04721 Synaptic vesicle cycle; map04961 Endocrine and other factor-regulated calcium reabsorption; map05016 Huntington disease; map05100 Bacterial invasion of epithelial cells			U	KOG4031	Vesicle coat protein clathrin, light chain
A0A0V1BAM4	Olfactomedin-like protein 2A (Fragment) OS=Trichinella spiralis OX=6334 GN=OLFML2A PE=3 SV=1	OLFML2A	79.995	1.6	1	1	1	1.6	1	1	1	2.8	2	2	2	plasma membrane（脂膜）				K16364	GLDN; gliomedin		PF07679	Immunoglobulin I-set domain	W	KOG3545	Olfactomedin and related extracellular matrix glycoproteins
E5SCH5	Acrosin OS=Trichinella spiralis OX=6334 GN=ACR PE=4 SV=1	ACR	31.987	3.8	1	1	1	8.6	2	2	2	4.8	1	1	1	extracellular				K09624	PRSS12; neurotrypsin [EC:3.4.21.-]		PF00089	Trypsin	O	KOG3627	Trypsin
A0A0V1BW43	60S ribosomal protein L12 OS=Trichinella spiralis OX=6334 GN=XRN1 PE=3 SV=1	XRN1	315.45	0.5	1	1	1	0.5	1	1	1					plasma membrane				K12618	XRN1, SEP1, KEM1; 5'-3' exoribonuclease 1 [EC:3.1.13.-]	map03008 Ribosome biogenesis in eukaryotes; map03018 RNA degradation	PF03946; PF00298; PF04719	Ribosomal protein L11, N-terminal domain; Ribosomal protein L11, RNA binding domain; hTAFII28-like protein conserved region	ADL	KOG2045	5'-3' exonuclease XRN1/KEM1/SEP1 involved in DNA strand exchange and mRNA turnover
A0A0V1BID8	Xaa-Pro dipeptidase OS=Trichinella spiralis OX=6334 GN=PEPD PE=3 SV=1	PEPD	55.456	2	1	1	1									cytoplasm				K14213	PEPD; Xaa-Pro dipeptidase [EC:3.4.13.9]		PF05195; PF00557	Aminopeptidase P, N-terminal domain; Metallopeptidase family M24	E	KOG2737	Putative metallopeptidase
A0A0V1BE18	Disintegrin and metalloproteinase domain-containing protein 28 OS=Trichinella spiralis OX=6334 GN=ADAM28 PE=4 SV=1	ADAM28	125.75	0.7	1	1	1									nucleus	GO:0006508 proteolysis; GO:0006807 nitrogen compound metabolic process; GO:0007155 cell adhesion; GO:0008152 metabolic process; GO:0009987 cellular process; GO:0016043 cellular component organization; GO:0019538 protein metabolic process; GO:0022610 biological adhesion; GO:0043170 macromolecule metabolic process; GO:0044238 primary metabolic process; GO:0045026 plasma membrane fusion; GO:0061024 …	GO:0016020 membrane;	GO:0003824 catalytic activity; GO:0008233 peptidase activity; GO:0008237 metallopeptidase activity; GO:0016787 hydrolase activity; GO:0070011 peptidase activity, acting on L-amino acid peptides; GO:0140096 catalytic activity, acting on a protein;	K08614	ADAM28; disintegrin and metalloproteinase domain-containing protein 28 [EC:3.4.24.-]		PF01421; PF00200; PF07974	Reprolysin (M12B) family zinc metalloprotease ; Disintegrin; EGF-like domain	O	KOG3607	Meltrins, fertilins and related Zn-dependent metalloproteinases of the ADAMs family
A0A0V1AXJ4	Kinetochore protein Spc25 OS=Trichinella spiralis OX=6334 GN=T01_5753 PE=3 SV=1	T01_5753	108.66	0.9	1	1	1					1.9	2	2	2	cytoplasm				K01444	AGA, aspG; N4-(beta-N-acetylglucosaminyl)-L-asparaginase [EC:3.5.1.26]	map00511 Other glycan degradation; map04142 Lysosome	PF01112	Asparaginase
A0A0V0ZKR0	Putative fumarate reductase (Fragment) OS=Trichinella spiralis OX=6334 GN=osm1 PE=4 SV=1	osm1	11.254	17.9	1	1	1	25.5	1	2	1	17.9	3	1	1	cytoplasm	GO:0006139 nucleobase-containing compound metabolic process; GO:0006396 RNA processing; GO:0006397 mRNA processing; GO:0006725 cellular aromatic compound metabolic process; GO:0006807 nitrogen compound metabolic process; GO:0008152 metabolic process; GO:0009987 cellular process; GO:0010467 gene expression; GO:0016070 RNA metabolic process; GO:0016071 mRNA metabolic process; GO:0031123 RNA 3'-end …	GO:0005622 intracellular; GO:0005623 cell; GO:0005634 nucleus; GO:0005654 nucleoplasm; GO:0005847 mRNA cleavage and polyadenylation specificity factor complex; GO:0005849 mRNA cleavage factor complex; GO:0031974 membrane-enclosed lumen; GO:0031981 nuclear lumen; GO:0032991 protein-containing complex; GO:0043226 organelle; GO:0043227 membrane-bounded organelle; GO:0043229 intracellular organelle; …	GO:0003676 nucleic acid binding; GO:0003723 RNA binding; GO:0005488 binding; GO:0097159 organic cyclic compound binding; GO:1901363 heterocyclic compound binding;	K14402	CPSF2, CFT2; cleavage and polyadenylation specificity factor subunit 2	map03015 mRNA surveillance pathway			A	KOG2404	Fumarate reductase, flavoprotein subunit
A0A0V1BYK8	Nicotinamide-nucleotide adenylyltransferase OS=Trichinella spiralis OX=6334 GN=NMNAT1 PE=3 SV=1	NMNAT1	89.596	1.5	1	1	1	1.5	1	1	1	1.5	1	1	1	cytoplasm				K06210	NMNAT; nicotinamide mononucleotide adenylyltransferase [EC:2.7.7.1 2.7.7.18]	map00760 Nicotinate and nicotinamide metabolism; map01100 Metabolic pathways	PF01467; PF13656	Cytidylyltransferase; RNA polymerase Rpb3/Rpb11 dimerisation domain	H	KOG3199	Nicotinamide mononucleotide adenylyl transferase
A0A0V1BVU0	Clathrin heavy chain OS=Trichinella spiralis OX=6334 GN=Cltc PE=3 SV=1	Cltc	194.59	0.5	1	1	1	1.5	3	3	3					cytoplasm	GO:0006810 transport; GO:0006897 endocytosis; GO:0006898 receptor-mediated endocytosis; GO:0006996 organelle organization; GO:0007010 cytoskeleton organization; GO:0007275 multicellular organism development; GO:0007568 aging; GO:0008104 protein localization; GO:0008340 determination of adult lifespan; GO:0009790 embryo development; GO:0009792 embryo development ending in birth or egg hatching; GO…	GO:0005622 intracellular; GO:0005623 cell; GO:0005737 cytoplasm; GO:0005819 spindle; GO:0005856 cytoskeleton; GO:0005886 plasma membrane; GO:0005938 cell cortex; GO:0009898 cytoplasmic side of plasma membrane; GO:0015630 microtubule cytoskeleton; GO:0016020 membrane; GO:0016324 apical plasma membrane; GO:0030135 coated vesicle; GO:0030136 clathrin-coated vesicle; GO:0030139 endocytic vesicle; GO:…	GO:0005488 binding; GO:0005515 protein binding;	K04646	CLTC; clathrin heavy chain	map04142 Lysosome; map04144 Endocytosis; map04721 Synaptic vesicle cycle; map04961 Endocrine and other factor-regulated calcium reabsorption; map05016 Huntington disease; map05100 Bacterial invasion of epithelial cells	PF13838	Clathrin-H-link	U	KOG0985	Vesicle coat protein clathrin, heavy chain
A0A0V1BQE6	Protein Ric1 OS=Trichinella spiralis OX=6334 GN=RIC1 PE=3 SV=1	RIC1	6.1755	15.5	1	1	1					15.5	1	1	1	extracellular	GO:0001101 response to acid chemical; GO:0006950 response to stress; GO:0006952 defense response; GO:0006970 response to osmotic stress; GO:0006972 hyperosmotic response; GO:0009266 response to temperature stimulus; GO:0009409 response to cold; GO:0009414 response to water deprivation; GO:0009415 response to water; GO:0009605 response to external stimulus; GO:0009607 response to biotic stimulus; …	GO:0005623 cell; GO:0005886 plasma membrane; GO:0016020 membrane; GO:0016021 integral component of membrane; GO:0031224 intrinsic component of membrane; GO:0071944 cell periphery;							I	KOG1773	Stress responsive protein
A0A0V1BH07	Putative tyrosinase-like protein tyr-3 OS=Trichinella spiralis OX=6334 GN=tyr-3 PE=4 SV=1	tyr-3	150.72	1.3	1	1	1	1.3	1	1	1	1.3	3	1	1	plasma membrane							PF01549	ShK domain-like
A0A0V1C0N2	60S ribosomal protein L7 (Fragment) OS=Trichinella spiralis OX=6334 GN=rpl-7 PE=4 SV=1	rpl-7	27.592	4.7	1	1	1									nucleus				K02937	RP-L7e, RPL7; large subunit ribosomal protein L7e	map03010 Ribosome	PF08079	Ribosomal L30 N-terminal domain	J	KOG3184	60S ribosomal protein L7
A0A0V1BQA4	Ras-related C3 botulinum toxin substrate 1 (Fragment) OS=Trichinella spiralis OX=6334 GN=Rac1 PE=4 SV=1	Rac1	25.601	4.4	1	1	1									extracellular	GO:0000003 reproduction; GO:0000132 establishment of mitotic spindle orientation; GO:0000226 microtubule cytoskeleton organization; GO:0000278 mitotic cell cycle; GO:0000902 cell morphogenesis; GO:0000904 cell morphogenesis involved in differentiation; GO:0001764 neuron migration; GO:0002119 nematode larval development; GO:0002164 larval development; GO:0003002 regionalization; GO:0003006 develop…	GO:0005622 intracellular; GO:0005623 cell; GO:0005737 cytoplasm; GO:0005886 plasma membrane; GO:0009898 cytoplasmic side of plasma membrane; GO:0016020 membrane; GO:0016021 integral component of membrane; GO:0030424 axon; GO:0031224 intrinsic component of membrane; GO:0031410 cytoplasmic vesicle; GO:0031982 vesicle; GO:0036477 somatodendritic compartment; GO:0042995 cell projection; GO:0043005 ne…	GO:0000166 nucleotide binding; GO:0001882 nucleoside binding; GO:0001883 purine nucleoside binding; GO:0003824 catalytic activity; GO:0003924 GTPase activity; GO:0005488 binding; GO:0005515 protein binding; GO:0005525 GTP binding; GO:0016462 pyrophosphatase activity; GO:0016787 hydrolase activity; GO:0016817 hydrolase activity, acting on acid anhydrides; GO:0016818 hydrolase activity, acting on a…	K04392	RAC1; Ras-related C3 botulinum toxin substrate 1	map04010 MAPK signaling pathway; map04013 MAPK signaling pathway - fly; map04014 Ras signaling pathway; map04015 Rap1 signaling pathway; map04024 cAMP signaling pathway; map04062 Chemokine signaling pathway; map04071 Sphingolipid signaling pathway; map04145 Phagosome; map04151 PI3K-Akt signaling pathway; map04310 Wnt signaling pathway; map04360 Axon guidance; map04361 Axon regeneration; map04370 …	PF00071	Ras family	U	KOG0393	Ras-related small GTPase, Rho type
A0A0V1B240	Low-density lipoprotein receptor-related protein OS=Trichinella spiralis OX=6334 GN=lrp-1 PE=4 SV=1	lrp-1	72.774	1.9	1	1	1									extracellular				K06233	LRP2; low density lipoprotein-related protein 2	map04340 Hedgehog signaling pathway; map04918 Thyroid hormone synthesis; map04979 Cholesterol metabolism	PF07645	Calcium-binding EGF domain	T	KOG1215	Low-density lipoprotein receptors containing Ca2+-binding EGF-like domains
A0A0V1C0I8	Alpha-amylase OS=Trichinella spiralis OX=6334 GN=Amy2 PE=3 SV=1	Amy2	105.41	1	1	1	1									plasma membrane				K01176	AMY, amyA, malS; alpha-amylase [EC:3.2.1.1]	map00500 Starch and sucrose metabolism; map01100 Metabolic pathways; map04972 Pancreatic secretion; map04973 Carbohydrate digestion and absorption	PF00128	Alpha amylase, catalytic domain	G	KOG2212	Alpha-amylase
E5S7F6	"6-phosphogluconate dehydrogenase, decarboxylating OS=Trichinella spiralis OX=6334 GN=T25B9.9 PE=3 SV=1"	T25B9.9	54.064	2	1	1	1	4.3	2	2	2					cytoplasm	GO:0006950 response to stress; GO:0006952 defense response; GO:0009605 response to external stimulus; GO:0009607 response to biotic stimulus; GO:0009617 response to bacterium; GO:0009892 negative regulation of metabolic process; GO:0010468 regulation of gene expression; GO:0010605 negative regulation of macromolecule metabolic process; GO:0010629 negative regulation of gene expression; GO:0019222…			K00033	PGD, gnd, gntZ; 6-phosphogluconate dehydrogenase [EC:1.1.1.44 1.1.1.343]	map00030 Pentose phosphate pathway; map00480 Glutathione metabolism; map01100 Metabolic pathways; map01200 Carbon metabolism	PF03446; PF00393	NAD binding domain of 6-phosphogluconate dehydrogenase; 6-phosphogluconate dehydrogenase, C-terminal domain	G	KOG2653	6-phosphogluconate dehydrogenase
A0A0V1AV41	DUF1758 domain-containing protein(predicted) OS=Trichinella spiralis OX=6334 GN=T01_4533 PE=4 SV=1	T01_4533	27.723	4.6	1	1	1									cytoskeleton
A0A0V1BK47	Vesicular glutamate transporter 2 (Fragment) OS=Trichinella spiralis OX=6334 GN=Slc17a6 PE=4 SV=1	Slc17a6	75.289	1.6	1	1	1									plasma membrane				K08193	SLC17A; MFS transporter, ACS family, solute carrier family 17 (sodium-dependent inorganic phosphate cotransporter), other		PF13499	EF-hand domain pair	G	KOG2532	Permease of the major facilitator superfamily
A0A0V1BPF0	60S acidic ribosomal protein P2 (Fragment) OS=Trichinella spiralis OX=6334 GN=T01_5877 PE=3 SV=1	T01_5877	12.464	10.8	1	1	1	17.5	2	2	2					extracellular	GO:0002181 cytoplasmic translation; GO:0006412 translation; GO:0006518 peptide metabolic process; GO:0006807 nitrogen compound metabolic process; GO:0008152 metabolic process; GO:0009058 biosynthetic process; GO:0009059 macromolecule biosynthetic process; GO:0009987 cellular process; GO:0010467 gene expression; GO:0019538 protein metabolic process; GO:0034641 cellular nitrogen compound metabolic …	GO:0005622 intracellular; GO:0005623 cell; GO:0005737 cytoplasm; GO:0005829 cytosol; GO:0005840 ribosome; GO:0015934 large ribosomal subunit; GO:0022625 cytosolic large ribosomal subunit; GO:0022626 cytosolic ribosome; GO:0032991 protein-containing complex; GO:0043226 organelle; GO:0043228 non-membrane-bounded organelle; GO:0043229 intracellular organelle; GO:0043232 intracellular non-membrane-bo…	GO:0003735 structural constituent of ribosome; GO:0005198 structural molecule activity;	K02943	RP-LP2, RPLP2; large subunit ribosomal protein LP2	map03010 Ribosome			J	KOG3449	60S acidic ribosomal protein P2
A0A0V1C155	Sodium-dependent phosphate transport protein 2A (Fragment) OS=Trichinella spiralis OX=6334 GN=SLC34A1 PE=3 SV=1	SLC34A1	101.57	1.2	1	1	1									plasma membrane				K14683	SLC34A, NPT, nptA; solute carrier family 34 (sodium-dependent phosphate cotransporter)	map04928 Parathyroid hormone synthesis, secretion and action; map04978 Mineral absorption	PF04261	Dyp-type peroxidase family
A0A0V1BN87	Tetraspanin (Fragment) OS=Trichinella spiralis OX=6334 GN=TSPAN3 PE=3 SV=1	TSPAN3	27.787	4.4	1	1	1									plasma membrane	GO:0007154 cell communication; GO:0007165 signal transduction; GO:0007166 cell surface receptor signaling pathway; GO:0009987 cellular process; GO:0023052 signaling; GO:0043473 pigmentation; GO:0050789 regulation of biological process; GO:0050794 regulation of cellular process; GO:0050896 response to stimulus; GO:0051716 cellular response to stimulus; GO:0065007 biological regulation;	GO:0005623 cell; GO:0005886 plasma membrane; GO:0005887 integral component of plasma membrane; GO:0016020 membrane; GO:0016021 integral component of membrane; GO:0031224 intrinsic component of membrane; GO:0031226 intrinsic component of plasma membrane; GO:0071944 cell periphery;		K17293	TSPAN3; tetraspanin-3				S	KOG3882	Tetraspanin family integral membrane protein
A0A0V1B0I5	Reticulon-like protein (Fragment) OS=Trichinella spiralis OX=6334 GN=RTN3 PE=4 SV=1	RTN3	76.965	1.5	1	1	1									plasma membrane		GO:0005622 intracellular; GO:0005623 cell; GO:0005737 cytoplasm; GO:0005783 endoplasmic reticulum; GO:0005789 endoplasmic reticulum membrane; GO:0012505 endomembrane system; GO:0016020 membrane; GO:0016021 integral component of membrane; GO:0030176 integral component of endoplasmic reticulum membrane; GO:0031224 intrinsic component of membrane; GO:0031227 intrinsic component of endoplasmic reticu…		K20721	RTN1; reticulon-1				U	KOG1792	Reticulon
A0A0V1B9N9	Glycine cleavage system P protein OS=Trichinella spiralis OX=6334 GN=Gldc PE=3 SV=1	Gldc	110.04	1	1	1	1					2.1	2	2	2	mitochondria				K00281	GLDC, gcvP; glycine dehydrogenase [EC:1.4.4.2]	map00260 Glycine, serine and threonine metabolism; map00630 Glyoxylate and dicarboxylate metabolism; map01100 Metabolic pathways; map01200 Carbon metabolism	PF02347; PF01212	Glycine cleavage system P-protein; Beta-eliminating lyase	E	KOG2040	Glycine dehydrogenase (decarboxylating)
A0A0V1BSR1	Glucosidase 2 subunit beta OS=Trichinella spiralis OX=6334 GN=PRKCSH PE=4 SV=1	PRKCSH	57.916	2.1	1	1	1	1.8	2	1	1	2.1	1	1	1	extracellular				K08288	PRKCSH; protein kinase C substrate 80K-H	map04141 Protein processing in endoplasmic reticulum	PF13202	EF hand	T	KOG2397	Protein kinase C substrate, 80 KD protein, heavy chain
A0A0V1BDM3	Amidinotransferase(predicted) OS=Trichinella spiralis OX=6334 GN=T01_7174 PE=4 SV=1	T01_7174	31.705	4.4	1	1	1	4.4	1	1	1					cytoplasm
A0A0V1BDR9	60S ribosomal protein L31 OS=Trichinella spiralis OX=6334 GN=RPL31 PE=3 SV=1	RPL31	14.638	7.3	1	1	1					7.3	1	1	1	cytoplasm,nucleus				K02910	RP-L31e, RPL31; large subunit ribosomal protein L31e	map03010 Ribosome			J	KOG0893	60S ribosomal protein L31
A0A0V1BHW4	Serine/threonine-protein kinase Chk1 (Fragment) OS=Trichinella spiralis OX=6334 GN=CHEK1 PE=4 SV=1	CHEK1	59.396	1.5	1	1	1									extracellular	GO:0000075 cell cycle checkpoint; GO:0000076 DNA replication checkpoint; GO:0000278 mitotic cell cycle; GO:0006464 cellular protein modification process; GO:0006468 protein phosphorylation; GO:0006793 phosphorus metabolic process; GO:0006796 phosphate-containing compound metabolic process; GO:0006807 nitrogen compound metabolic process; GO:0007049 cell cycle; GO:0007093 mitotic cell cycle checkpo…	GO:0005622 intracellular; GO:0005623 cell; GO:0005634 nucleus; GO:0005737 cytoplasm; GO:0043226 organelle; GO:0043227 membrane-bounded organelle; GO:0043229 intracellular organelle; GO:0043231 intracellular membrane-bounded organelle;	GO:0003824 catalytic activity; GO:0004672 protein kinase activity; GO:0004674 protein serine/threonine kinase activity; GO:0016301 kinase activity; GO:0016740 transferase activity; GO:0016772 transferase activity, transferring phosphorus-containing groups; GO:0016773 phosphotransferase activity, alcohol group as acceptor; GO:0140096 catalytic activity, acting on a protein;	K02216	CHEK1; serine/threonine-protein kinase CHEK1 [EC:2.7.11.1]	map04110 Cell cycle; map04115 p53 signaling pathway; map04218 Cellular senescence; map05166 Human T-cell leukemia virus 1 infection; map05170 Human immunodeficiency virus 1 infection; map05203 Viral carcinogenesis	PF00069	Protein kinase domain	D	KOG0590	Checkpoint kinase and related serine/threonine protein kinases
A0A0V1B2W0	DUF5641 domain-containing protein OS=Trichinella spiralis OX=6334 GN=T01_10666 PE=4 SV=1	T01_10666	138.65	0.8	1	1	1					0.8	1	1	1	mitochondria		GO:0005623 cell; GO:0005886 plasma membrane; GO:0016020 membrane; GO:0016324 apical plasma membrane; GO:0045177 apical part of cell; GO:0071944 cell periphery; GO:0098590 plasma membrane region;	GO:0005488 binding; GO:0005515 protein binding;						DY	KOG0977	Nuclear envelope protein lamin, intermediate filament superfamily
A0A0V1BP05	RNA helicase OS=Trichinella spiralis OX=6334 GN=inf-1 PE=3 SV=1	inf-1	42.757	3.2	1	1	1									nucleus	GO:0000122 negative regulation of transcription by RNA polymerase II; GO:0006355 regulation of transcription, DNA-templated; GO:0006357 regulation of transcription by RNA polymerase II; GO:0006412 translation; GO:0006518 peptide metabolic process; GO:0006807 nitrogen compound metabolic process; GO:0008152 metabolic process; GO:0009058 biosynthetic process; GO:0009059 macromolecule biosynthetic pr…			K03257	EIF4A; translation initiation factor 4A	map03013 RNA transport	PF00270	DEAD/DEAH box helicase	J	KOG0327	Translation initiation factor 4F, helicase subunit (eIF-4A) and related helicases
A0A0V1AQR0	CCT-beta OS=Trichinella spiralis OX=6334 GN=cct-2 PE=3 SV=1	cct-2	58.188	1.9	1	1	1					1.9	0	1	1	cytoskeleton			GO:0005488 binding; GO:0005515 protein binding;	K09494	CCT2; T-complex protein 1 subunit beta				O	KOG0363	Chaperonin complex component, TCP-1 beta subunit (CCT2)
A0A0V1AJK3	U3 small nucleolar ribonucleoprotein IMP4(predicted) OS=Trichinella spiralis OX=6334 GN=T01_12692 PE=4 SV=1	T01_12692	15.598	27.1	1	4	1	35	2	5	1	30.7	3	5	2	extracellular
A0A0V1AUI0	Peptidase S1 domain-containing protein(predicted) OS=Trichinella spiralis OX=6334 GN=T01_1870 PE=4 SV=1	T01_1870	18.943	5.5	1	1	1									cytoskeleton
A0A0V1APT6	40S ribosomal protein S11 OS=Trichinella spiralis OX=6334 GN=Rps11 PE=3 SV=1	Rps11	18.643	5	1	1	1	6.8	1	1	1					cytoplasm	GO:0007275 multicellular organism development; GO:0007568 aging; GO:0008340 determination of adult lifespan; GO:0010259 multicellular organism aging; GO:0032501 multicellular organismal process; GO:0032502 developmental process; GO:0048856 anatomical structure development;			K02949	RP-S11e, RPS11; small subunit ribosomal protein S11e	map03010 Ribosome	PF00366	Ribosomal protein S17	J	KOG1728	40S ribosomal protein S11
A0A0V1B030	Peptide-O-fucosyltransferase OS=Trichinella spiralis OX=6334 GN=pad-2 PE=4 SV=1	pad-2	49.254	2.4	1	1	1	4.3	1	2	2	6.1	5	3	3	cytoplasm	GO:0000463 maturation of LSU-rRNA from tricistronic rRNA transcript (SSU-rRNA, 5.8S rRNA, LSU-rRNA); GO:0000470 maturation of LSU-rRNA; GO:0000491 small nucleolar ribonucleoprotein complex assembly; GO:0000492 box C/D snoRNP assembly; GO:0006139 nucleobase-containing compound metabolic process; GO:0006355 regulation of transcription, DNA-templated; GO:0006364 rRNA processing; GO:0006396 RNA proce…	GO:0005622 intracellular; GO:0005623 cell; GO:0005634 nucleus; GO:0005737 cytoplasm; GO:0043226 organelle; GO:0043227 membrane-bounded organelle; GO:0043229 intracellular organelle; GO:0043231 intracellular membrane-bounded organelle;	GO:0005102 signaling receptor binding; GO:0005488 binding; GO:0005515 protein binding; GO:0008134 transcription factor binding; GO:0035257 nuclear hormone receptor binding; GO:0046966 thyroid hormone receptor binding; GO:0051427 hormone receptor binding;	K23309	ZNHIT3; zinc finger HIT domain-containing protein 3				S	KOG2857	Predicted MYND Zn-finger protein/hormone receptor interactor
A0A0V1BJS4	Pyruvate carboxylase 1 OS=Trichinella spiralis OX=6334 GN=pyc-1 PE=4 SV=1	pyc-1	82.635	1.4	1	1	1	1.4	1	1	1	1.4	1	1	1	cytoskeleton				K01958	PC, pyc; pyruvate carboxylase [EC:6.4.1.1]	map00020 Citrate cycle (TCA cycle); map00620 Pyruvate metabolism; map01100 Metabolic pathways; map01200 Carbon metabolism; map01230 Biosynthesis of amino acids	PF00289; PF02786; PF02785	Carbamoyl-phosphate synthase L chain, N-terminal domain; Carbamoyl-phosphate synthase L chain, ATP binding domain; Biotin carboxylase C-terminal domain	C	KOG0369	Pyruvate carboxylase
E5RYV2	Protein mago nashi-like protein OS=Trichinella spiralis OX=6334 GN=mag-1 PE=3 SV=1	mag-1	17.128	7.5	1	1	1									cytoplasm				K12877	MAGOH; protein mago nashi	map03013 RNA transport; map03015 mRNA surveillance pathway; map03040 Spliceosome			A	KOG3392	Exon-exon junction complex, Magoh component
A0A0V1BKJ7	Tripeptidyl-peptidase 2 (Fragment) OS=Trichinella spiralis OX=6334 GN=Tpp2 PE=4 SV=1	Tpp2	83.144	1.3	1	1	1					1.3	1	1	1	nucleus	GO:0010883 regulation of lipid storage; GO:0010884 positive regulation of lipid storage; GO:0032879 regulation of localization; GO:0048518 positive regulation of biological process; GO:0050789 regulation of biological process; GO:0065007 biological regulation; GO:0065008 regulation of biological quality; GO:1905952 regulation of lipid localization; GO:1905954 positive regulation of lipid localiza…			K01280	TPP2; tripeptidyl-peptidase II [EC:3.4.14.10]		PF00082	Subtilase family	O	KOG1114	Tripeptidyl peptidase II
A0A0V1B6V3	Tetratricopeptide repeat protein 28 OS=Trichinella spiralis OX=6334 GN=TTC28 PE=4 SV=1	TTC28	202.87	0.6	1	1	1	0.6	1	1	1	0.6	2	1	1	mitochondria	GO:0007346 regulation of mitotic cell cycle; GO:0050789 regulation of biological process; GO:0050794 regulation of cellular process; GO:0051726 regulation of cell cycle; GO:0065007 biological regulation;	GO:0000922 spindle pole; GO:0005622 intracellular; GO:0005623 cell; GO:0005813 centrosome; GO:0005815 microtubule organizing center; GO:0005819 spindle; GO:0005856 cytoskeleton; GO:0015630 microtubule cytoskeleton; GO:0030496 midbody; GO:0043226 organelle; GO:0043228 non-membrane-bounded organelle; GO:0043229 intracellular organelle; GO:0043232 intracellular non-membrane-bounded organelle; GO:005…	GO:0005488 binding; GO:0005515 protein binding; GO:0019899 enzyme binding; GO:0019900 kinase binding;						O	KOG0548	Molecular co-chaperone STI1
A0A0V1BMZ9	Histone deacetylase OS=Trichinella spiralis OX=6334 GN=Rpd3 PE=3 SV=1	Rpd3	52.861	2.4	1	1	1									cytoplasm				K06067	HDAC1_2; histone deacetylase 1/2 [EC:3.5.1.98]	map04110 Cell cycle; map04213 Longevity regulating pathway - multiple species; map04330 Notch signaling pathway; map04919 Thyroid hormone signaling pathway; map05016 Huntington disease; map05031 Amphetamine addiction; map05034 Alcoholism; map05165 Human papillomavirus infection; map05169 Epstein-Barr virus infection; map05200 Pathways in cancer; map05202 Transcriptional misregulation in cancer; m…	PF00850	Histone deacetylase domain	B	KOG1342	Histone deacetylase complex, catalytic component RPD3
A0A0V1AU62	"Glycine cleavage system H protein, mitochondrial OS=Trichinella spiralis OX=6334 GN=GCSH PE=3 SV=1"	GCSH	189.93	0.6	1	1	1					0.6	0	1	1	plasma membrane				K02437	gcvH, GCSH; glycine cleavage system H protein	map00260 Glycine, serine and threonine metabolism; map00630 Glyoxylate and dicarboxylate metabolism; map01100 Metabolic pathways; map01200 Carbon metabolism	PF01597	Glycine cleavage H-protein	E	KOG3373	Glycine cleavage system H protein (lipoate-binding)
A0A0V1B9L6	40S ribosomal protein S13 OS=Trichinella spiralis OX=6334 GN=UTP15 PE=3 SV=1	UTP15	90.052	1.1	1	1	1	1.1	1	1	1	1.1	0	1	1	cytoplasm				K14549	UTP15; U3 small nucleolar RNA-associated protein 15	map03008 Ribosome biogenesis in eukaryotes	PF01423; PF05180; PF08069; PF00312	LSM domain ; DNL zinc finger; Ribosomal S13/S15 N-terminal domain; Ribosomal protein S15	J	KOG3448	Predicted snRNP core protein
E5S8B8	Uncharacterized protein OS=Trichinella spiralis OX=6334 GN=T01_15374 PE=4 SV=1	T01_15374	14.348	7.3	1	1	1	7.3	1	1	1	7.3	1	1	1	extracellular
A0A0V1B486	Ribonuclease OS=Trichinella spiralis OX=6334 GN=HRSP12 PE=3 SV=1	HRSP12	16.08	6.3	1	1	1									mitochondria				K09022	ridA, tdcF, RIDA; 2-iminobutanoate/2-iminopropanoate deaminase [EC:3.5.99.10]		PF01042	Endoribonuclease L-PSP	J	KOG2317	Putative translation initiation inhibitor UK114/IBM1
A0A0V1BC81	tRNA-5-taurinomethyluridine 2-sulfurtransferase OS=Trichinella spiralis OX=6334 GN=T01_14665 PE=3 SV=1	T01_14665	108.66	1.1	1	1	1									plasma membrane		GO:0005622 intracellular; GO:0005623 cell; GO:0005737 cytoplasm; GO:0005739 mitochondrion; GO:0043226 organelle; GO:0043227 membrane-bounded organelle; GO:0043229 intracellular organelle; GO:0043231 intracellular membrane-bounded organelle;		K21027	TRMU, SLM3; tRNA-5-taurinomethyluridine 2-sulfurtransferase [EC:2.8.1.14]				J	KOG2805	tRNA (5-methylaminomethyl-2-thiouridylate)-methyltransferase
A0A0V1BLH0	Phosphoinositide 5-phosphatase OS=Trichinella spiralis OX=6334 GN=Synj1 PE=3 SV=1	Synj1	112.4	1.1	1	1	1	1.1	2	1	1					cytoplasm	GO:0001505 regulation of neurotransmitter levels; GO:0001956 positive regulation of neurotransmitter secretion; GO:0003008 system process; GO:0003012 muscle system process; GO:0006629 lipid metabolic process; GO:0006644 phospholipid metabolic process; GO:0006650 glycerophospholipid metabolic process; GO:0006661 phosphatidylinositol biosynthetic process; GO:0006793 phosphorus metabolic process; GO…	GO:0005622 intracellular; GO:0005623 cell; GO:0005737 cytoplasm; GO:0008021 synaptic vesicle; GO:0012505 endomembrane system; GO:0030133 transport vesicle; GO:0031410 cytoplasmic vesicle; GO:0031982 vesicle; GO:0043226 organelle; GO:0043227 membrane-bounded organelle; GO:0043229 intracellular organelle; GO:0045202 synapse; GO:0070382 exocytic vesicle; GO:0097708 intracellular vesicle; GO:0098793 …	GO:0003824 catalytic activity; GO:0016787 hydrolase activity; GO:0016788 hydrolase activity, acting on ester bonds; GO:0016791 phosphatase activity; GO:0034593 phosphatidylinositol bisphosphate phosphatase activity; GO:0034595 phosphatidylinositol phosphate 5-phosphatase activity; GO:0042578 phosphoric ester hydrolase activity; GO:0043813 phosphatidylinositol-3,5-bisphosphate 5-phosphatase activi…	K20279	SYNJ; synaptojanin [EC:3.1.3.36]	map00562 Inositol phosphate metabolism; map01100 Metabolic pathways; map04070 Phosphatidylinositol signaling system	PF03372; PF08952	Endonuclease/Exonuclease/phosphatase family; Domain of unknown function (DUF1866)	T	KOG0566	Inositol-1,4,5-triphosphate 5-phosphatase (synaptojanin), INP51/INP52/INP53 family
A0A0V1BD97	Exocyst complex component 4 OS=Trichinella spiralis OX=6334 GN=Exoc4 PE=3 SV=1	Exoc4	119.24	0.7	1	1	1									cytoplasm		GO:0000145 exocyst; GO:0005622 intracellular; GO:0005623 cell; GO:0005737 cytoplasm; GO:0005938 cell cortex; GO:0032991 protein-containing complex; GO:0071944 cell periphery; GO:0099023 vesicle tethering complex; GO:0099568 cytoplasmic region;		K06111	EXOC4, SEC8; exocyst complex component 4		PF04048	Sec8 exocyst complex component specific domain	U	KOG3691	Exocyst complex subunit Sec8
A0A0V1B1K5	Protein TFG OS=Trichinella spiralis OX=6334 GN=TFG PE=4 SV=1	TFG	46.524	2.4	1	1	1									cytoplasm	GO:0001558 regulation of cell growth; GO:0002790 peptide secretion; GO:0006810 transport; GO:0006888 endoplasmic reticulum to Golgi vesicle-mediated transport; GO:0008104 protein localization; GO:0008361 regulation of cell size; GO:0009306 protein secretion; GO:0009987 cellular process; GO:0010941 regulation of cell death; GO:0015031 protein transport; GO:0015833 peptide transport; GO:0016043 cel…	GO:0005622 intracellular; GO:0005623 cell; GO:0005737 cytoplasm; GO:0005783 endoplasmic reticulum; GO:0012505 endomembrane system; GO:0043226 organelle; GO:0043227 membrane-bounded organelle; GO:0043229 intracellular organelle; GO:0043231 intracellular membrane-bounded organelle; GO:0070971 endoplasmic reticulum exit site;	GO:0005488 binding; GO:0005515 protein binding;	K09292	TFG; protein TFG	map05200 Pathways in cancer; map05216 Thyroid cancer	PF00564	PB1 domain
A0A0V1B169	Putative trypsin Inhibitor like cysteine rich domain protein(predicted) OS=Trichinella spiralis OX=6334 GN=T01_13187 PE=4 SV=1	T01_13187	32.821	4.6	1	1	1					4.6	1	1	1	extracellular	GO:0000375 RNA splicing, via transesterification reactions; GO:0000377 RNA splicing, via transesterification reactions with bulged adenosine as nucleophile; GO:0000390 spliceosomal complex disassembly; GO:0000398 mRNA splicing, via spliceosome; GO:0006139 nucleobase-containing compound metabolic process; GO:0006396 RNA processing; GO:0006397 mRNA processing; GO:0006725 cellular aromatic compound …	GO:0005622 intracellular; GO:0005623 cell; GO:0005634 nucleus; GO:0005681 spliceosomal complex; GO:0005684 U2-type spliceosomal complex; GO:0032991 protein-containing complex; GO:0043226 organelle; GO:0043227 membrane-bounded organelle; GO:0043229 intracellular organelle; GO:0043231 intracellular membrane-bounded organelle; GO:1990904 ribonucleoprotein complex;					PF01826	Trypsin Inhibitor like cysteine rich domain	O	KOG0716	Molecular chaperone (DnaJ superfamily)
A0A0V1BXW7	Proteasome subunit alpha type (Fragment) OS=Trichinella spiralis OX=6334 GN=PSMA2 PE=3 SV=1	PSMA2	26.599	4.2	1	1	1	4.6	1	1	1	8.8	3	2	2	mitochondria		GO:0000502 proteasome complex; GO:0005622 intracellular; GO:0005623 cell; GO:0005839 proteasome core complex; GO:0019773 proteasome core complex, alpha-subunit complex; GO:0032991 protein-containing complex; GO:1902494 catalytic complex; GO:1905368 peptidase complex; GO:1905369 endopeptidase complex;	GO:0005488 binding; GO:0005515 protein binding; GO:0042802 identical protein binding;	K02726	PSMA2; 20S proteasome subunit alpha 2 [EC:3.4.25.1]	map03050 Proteasome	PF10584; PF00227	Proteasome subunit A N-terminal signature; Proteasome subunit	O	KOG0181	20S proteasome, regulatory subunit alpha type PSMA2/PRE8
A0A0V1C1P4	Angiotensin-converting enzyme OS=Trichinella spiralis OX=6334 GN=acn-1 PE=3 SV=1	acn-1	90.168	1.6	1	1	1									plasma membrane	GO:0000003 reproduction; GO:0003006 developmental process involved in reproduction; GO:0007275 multicellular organism development; GO:0007548 sex differentiation; GO:0009653 anatomical structure morphogenesis; GO:0009987 cellular process; GO:0016043 cellular component organization; GO:0018996 molting cycle, collagen and cuticulin-based cuticle; GO:0022404 molting cycle process; GO:0022414 reprodu…			K01283	ACE, CD143; peptidyl-dipeptidase A [EC:3.4.15.1]	map04614 Renin-angiotensin system; map04924 Renin secretion; map05142 Chagas disease (American trypanosomiasis); map05410 Hypertrophic cardiomyopathy (HCM)			O	KOG3690	Angiotensin I-converting enzymes - M2 family peptidases
A0A0V1C1E5	40S ribosomal protein S3a OS=Trichinella spiralis OX=6334 GN=RPS3A PE=3 SV=1	RPS3A	31.416	2.9	1	1	1	2.9	1	1	1	6.2	2	2	2	cytoplasm	GO:0002181 cytoplasmic translation; GO:0006412 translation; GO:0006518 peptide metabolic process; GO:0006807 nitrogen compound metabolic process; GO:0008152 metabolic process; GO:0009058 biosynthetic process; GO:0009059 macromolecule biosynthetic process; GO:0009987 cellular process; GO:0010467 gene expression; GO:0019538 protein metabolic process; GO:0034641 cellular nitrogen compound metabolic …	GO:0005622 intracellular; GO:0005623 cell; GO:0005737 cytoplasm; GO:0005829 cytosol;	GO:0003735 structural constituent of ribosome; GO:0005198 structural molecule activity;	K02984	RP-S3Ae, RPS3A; small subunit ribosomal protein S3Ae	map03010 Ribosome			J	KOG1628	40S ribosomal protein S3A
A0A0V1BBW1	3-oxoacyl-[acyl-carrier-protein] reductase FabG OS=Trichinella spiralis OX=6334 GN=fabG PE=4 SV=1	fabG	42.389	3.3	1	1	1									mitochondria							PF13561	Enoyl-(Acyl carrier protein) reductase	Q	KOG0725	Reductases with broad range of substrate specificities
A0A0V1BYA2	Protein RRP5-like protein OS=Trichinella spiralis OX=6334 GN=PDCD11 PE=4 SV=1	PDCD11	244.31	0.8	1	1	1	0.8	1	1	1					plasma membrane				K14792	RRP5, PDCD11; rRNA biogenesis protein RRP5		PF03388; PF00575	Legume-like lectin family; S1 RNA binding domain	A	KOG3839	Lectin VIP36, involved in the transport of glycoproteins carrying high mannose-type glycans
A0A0V1B5A1	BPI2 domain-containing protein (Fragment) OS=Trichinella spiralis OX=6334 GN=T01_295 PE=4 SV=1	T01_295	66.397	1.3	1	1	1									endoplasmic reticulum							PF02886	LBP / BPI / CETP family, C-terminal domain	V	KOG4160	BPI/LBP/CETP family protein
A0A0V1BGZ2	26S proteasome non-ATPase regulatory subunit 3 OS=Trichinella spiralis OX=6334 GN=Psmd3 PE=3 SV=1	Psmd3	58.104	1.8	1	1	1									cytoplasm			GO:0005488 binding; GO:0005515 protein binding;	K03033	PSMD3, RPN3; 26S proteasome regulatory subunit N3	map03050 Proteasome; map05169 Epstein-Barr virus infection	PF01399	PCI domain	O	KOG2581	26S proteasome regulatory complex, subunit RPN3/PSMD3
A0A0V1BSG3	Glutathione peroxidase OS=Trichinella spiralis OX=6334 GN=GPX1 PE=3 SV=1	GPX1	19.985	5.6	1	1	1	14.1	2	2	2					mitochondria	GO:0000003 reproduction; GO:0001676 long-chain fatty acid metabolic process; GO:0006082 organic acid metabolic process; GO:0006325 chromatin organization; GO:0006518 peptide metabolic process; GO:0006575 cellular modified amino acid metabolic process; GO:0006629 lipid metabolic process; GO:0006631 fatty acid metabolic process; GO:0006633 fatty acid biosynthetic process; GO:0006644 phospholipid me…	GO:0005576 extracellular region; GO:0005615 extracellular space; GO:0005622 intracellular; GO:0005623 cell; GO:0005634 nucleus; GO:0005635 nuclear envelope; GO:0005654 nucleoplasm; GO:0005737 cytoplasm; GO:0005739 mitochondrion; GO:0005829 cytosol; GO:0012505 endomembrane system; GO:0031967 organelle envelope; GO:0031974 membrane-enclosed lumen; GO:0031975 envelope; GO:0031981 nuclear lumen; GO:0…	GO:0003824 catalytic activity; GO:0004601 peroxidase activity; GO:0004602 glutathione peroxidase activity; GO:0005488 binding; GO:0005515 protein binding; GO:0008430 selenium binding; GO:0016209 antioxidant activity; GO:0016491 oxidoreductase activity; GO:0016684 oxidoreductase activity, acting on peroxide as acceptor; GO:0042802 identical protein binding; GO:0047066 phospholipid-hydroperoxide gl…	K05361	GPX4; phospholipid-hydroperoxide glutathione peroxidase [EC:1.11.1.12]	map00480 Glutathione metabolism; map01100 Metabolic pathways; map04216 Ferroptosis			O	KOG1651	Glutathione peroxidase
A0A0V1BR61	Transmembrane protease serine 2 OS=Trichinella spiralis OX=6334 GN=Tmprss2 PE=4 SV=1	Tmprss2	93.127	1.2	1	1	1									cytoplasm				K17915	KIF14; kinesin family member 14		PF00089	Trypsin	Z	KOG0787	Dehydrogenase kinase
A0A0V1BRT2	PR domain zinc finger protein 14 OS=Trichinella spiralis OX=6334 GN=PRDM14 PE=4 SV=1	PRDM14	114.76	1.3	1	1	1					2.5	2	2	2	nucleus
A0A0V1ATP8	Basement membrane proteoglycan OS=Trichinella spiralis OX=6334 GN=unc-52 PE=4 SV=1	unc-52	311.16	0.4	1	1	1									cytoplasm	GO:0002119 nematode larval development; GO:0002164 larval development; GO:0006928 movement of cell or subcellular component; GO:0006996 organelle organization; GO:0007010 cytoskeleton organization; GO:0007044 cell-substrate junction assembly; GO:0007154 cell communication; GO:0007165 signal transduction; GO:0007166 cell surface receptor signaling pathway; GO:0007167 enzyme linked receptor protein…	GO:0005576 extracellular region; GO:0005604 basement membrane; GO:0005622 intracellular; GO:0005623 cell; GO:0005737 cytoplasm; GO:0031012 extracellular matrix; GO:0043226 organelle; GO:0043228 non-membrane-bounded organelle; GO:0043229 intracellular organelle; GO:0043232 intracellular non-membrane-bounded organelle; GO:0043292 contractile fiber; GO:0055120 striated muscle dense body; GO:0062023 …	GO:0005198 structural molecule activity;	K06255	HSPG2; basement membrane-specific heparan sulfate proteoglycan core protein	map04512 ECM-receptor interaction; map05161 Hepatitis B; map05205 Proteoglycans in cancer	PF13927; PF00053; PF07679; PF02210	Immunoglobulin domain; Laminin EGF-like (Domains III and V); Immunoglobulin I-set domain; Laminin G domain	T	KOG3509	Basement membrane-specific heparan sulfate proteoglycan (HSPG) core protein
A0A0V1B444	26S protease regulatory subunit 6B (Fragment) OS=Trichinella spiralis OX=6334 GN=PSMC4 PE=4 SV=1	PSMC4	33.439	3	1	1	1									cytoplasm				K03063	PSMC4, RPT3; 26S proteasome regulatory subunit T3	map03050 Proteasome; map05169 Epstein-Barr virus infection	PF00004	ATPase family associated with various cellular activities (AAA)	O	KOG0727	26S proteasome regulatory complex, ATPase RPT3
A0A0V1BNR7	Transthyretin-like protein 46 OS=Trichinella spiralis OX=6334 GN=ttr-46 PE=3 SV=1	ttr-46	16.587	19	1	2	1					19	1	2	1	extracellular
A0A0V1B7F7	Sodium/hydrogen exchanger OS=Trichinella spiralis OX=6334 GN=SLC9A9 PE=3 SV=1	SLC9A9	144.47	0.5	1	1	1	0.5	1	1	1	0.5	2	1	1	plasma membrane				K12041	SLC9A6_7, NHE6_7; solute carrier family 9 (sodium/hydrogen exchanger), member 6/7		PF00782	Dual specificity phosphatase, catalytic domain	P	KOG4332	Predicted sugar transporter
A0A0V1AQ63	Protein DJ-1 OS=Trichinella spiralis OX=6334 GN=PARK7 PE=4 SV=1	PARK7	54.703	2.7	1	1	1									extracellular	GO:0006066 alcohol metabolic process; GO:0006081 cellular aldehyde metabolic process; GO:0006082 organic acid metabolic process; GO:0006089 lactate metabolic process; GO:0008152 metabolic process; GO:0009058 biosynthetic process; GO:0009438 methylglyoxal metabolic process; GO:0009441 glycolate metabolic process; GO:0009636 response to toxic substance; GO:0009987 cellular process; GO:0010033 respo…	GO:0005622 intracellular; GO:0005623 cell; GO:0005634 nucleus; GO:0005737 cytoplasm; GO:0043226 organelle; GO:0043227 membrane-bounded organelle; GO:0043229 intracellular organelle; GO:0043231 intracellular membrane-bounded organelle;		K05687	PARK7; protein DJ-1 [EC:3.5.1.124]	map05012 Parkinson disease	PF01965	DJ-1/PfpI family	V	KOG2764	Putative transcriptional regulator DJ-1
A0A0V1AU91	Translationally-controlled tumor-like protein (Fragment) OS=Trichinella spiralis OX=6334 GN=T01_7867 PE=3 SV=1	T01_7867	38.255	3.9	1	1	1	3.9	1	1	1	6	1	2	2	endoplasmic reticulum	GO:0009987 cellular process; GO:0030154 cell differentiation; GO:0032502 developmental process; GO:0048869 cellular developmental process;	GO:0005622 intracellular; GO:0005623 cell; GO:0005737 cytoplasm;	GO:0005488 binding; GO:0005509 calcium ion binding; GO:0005515 protein binding; GO:0008017 microtubule binding; GO:0008092 cytoskeletal protein binding; GO:0015631 tubulin binding; GO:0043167 ion binding; GO:0043169 cation binding; GO:0046872 metal ion binding;	K20301	TRAPPC2, TRS20; trafficking protein particle complex subunit 2		PF00838	Translationally controlled tumour protein	DZ	KOG3487	TRAPP 20 K subunit
A0A0V1C275	"Actin-depolymerizing factor 1, isoforms a/b (Fragment) OS=Trichinella spiralis OX=6334 GN=unc-60 PE=3 SV=1"	unc-60	21.7	10.9	1	2	1	5.2	1	1	1	5.2	1	1	1	mitochondria				K05765	CFL; cofilin	map04360 Axon guidance; map04666 Fc gamma R-mediated phagocytosis; map04810 Regulation of actin cytoskeleton; map05133 Pertussis; map05170 Human immunodeficiency virus 1 infection	PF00241	Cofilin/tropomyosin-type actin-binding protein	Z	KOG1735	Actin depolymerizing factor
A0A0V1C2U1	O-acyltransferase OS=Trichinella spiralis OX=6334 GN=Dgat1 PE=3 SV=1	Dgat1	55.903	3.3	1	1	1									plasma membrane				K11155	DGAT1; diacylglycerol O-acyltransferase 1 [EC:2.3.1.20 2.3.1.75 2.3.1.76]	map00561 Glycerolipid metabolism; map00830 Retinol metabolism; map01100 Metabolic pathways; map04975 Fat digestion and absorption			I	KOG0380	Sterol O-acyltransferase/Diacylglycerol O-acyltransferase
A0A0V1BZV4	Tenascin-N(predicted) OS=Trichinella spiralis OX=6334 GN=T01_10565 PE=4 SV=1	T01_10565	11.158	12.4	1	1	1	12.4	2	1	1	12.4	1	1	1	extracellular									TW	KOG1225	Teneurin-1 and related extracellular matrix proteins, contain EGF-like repeats
E5SAZ9	40S ribosomal protein S14 OS=Trichinella spiralis OX=6334 GN=Rps14 PE=3 SV=1	Rps14	16.09	8.6	1	1	1	8.6	1	1	1	8.6	1	1	1	cytoplasm				K02955	RP-S14e, RPS14; small subunit ribosomal protein S14e	map03010 Ribosome			J	KOG0407	40S ribosomal protein S14
A0A0V1BYF0	Apple domain-containing protein (Fragment)(predicted) OS=Trichinella spiralis OX=6334 GN=T01_7987 PE=4 SV=1	T01_7987	89.989	4.6	1	3	1									cytoplasm
E5SH15	Peptidyl-prolyl cis-trans isomerase OS=Trichinella spiralis OX=6334 GN=Ppib PE=3 SV=1	Ppib	22.475	4.4	1	1	1	9.4	2	2	2	4.4	1	1	1	extracellular				K03768	PPIB, ppiB; peptidyl-prolyl cis-trans isomerase B (cyclophilin B) [EC:5.2.1.8]		PF00160	Cyclophilin type peptidyl-prolyl cis-trans isomerase/CLD	O	KOG0880	Peptidyl-prolyl cis-trans isomerase
A0A0V1B087	Pepsin II-1 OS=Trichinella spiralis OX=6334 GN=T01_11009 PE=3 SV=1	T01_11009	50.408	2.1	1	1	1	2.1	0	1	1	2.1	1	1	1	mitochondria				K01381	PEP4; saccharopepsin [EC:3.4.23.25]				M	KOG1339	Aspartyl protease
A0A0V1AX52	Tropomyosin (Fragment) OS=Trichinella spiralis OX=6334 GN=T01_6411 PE=3 SV=1	T01_6411	37.941	12.1	1	4	1	6.8	1	2	1	12.1	1	4	1	nucleus				K10373	TPM1; tropomyosin 1	map04260 Cardiac muscle contraction; map04261 Adrenergic signaling in cardiomyocytes; map05206 MicroRNAs in cancer; map05410 Hypertrophic cardiomyopathy (HCM); map05414 Dilated cardiomyopathy (DCM)			Z	KOG1003	Actin filament-coating protein tropomyosin
A0A0V1BV40	PAN domain protein (Fragment)(predicted) OS=Trichinella spiralis OX=6334 GN=T01_4221 PE=4 SV=1	T01_4221	46.302	2	1	1	1	2	1	1	1	3.7	2	2	2	extracellular							PF00024	PAN domain
A0A0V1B7L2	80 kDa nuclear cap-binding protein OS=Trichinella spiralis OX=6334 GN=Cbp80 PE=3 SV=1	Cbp80	92.843	1	1	1	1									plasma membrane	GO:0000184 nuclear-transcribed mRNA catabolic process, nonsense-mediated decay; GO:0000375 RNA splicing, via transesterification reactions; GO:0000377 RNA splicing, via transesterification reactions with bulged adenosine as nucleophile; GO:0000398 mRNA splicing, via spliceosome; GO:0000956 nuclear-transcribed mRNA catabolic process; GO:0006139 nucleobase-containing compound metabolic process; GO:…	GO:0005622 intracellular; GO:0005623 cell; GO:0005634 nucleus; GO:0005845 mRNA cap binding complex; GO:0005846 nuclear cap binding complex; GO:0032991 protein-containing complex; GO:0034518 RNA cap binding complex; GO:0043226 organelle; GO:0043227 membrane-bounded organelle; GO:0043229 intracellular organelle; GO:0043231 intracellular membrane-bounded organelle;	GO:0000339 RNA cap binding; GO:0003676 nucleic acid binding; GO:0003723 RNA binding; GO:0003729 mRNA binding; GO:0005488 binding; GO:0097159 organic cyclic compound binding; GO:1901363 heterocyclic compound binding;	K12882	NCBP1, CBP80; nuclear cap-binding protein subunit 1	map03013 RNA transport; map03015 mRNA surveillance pathway; map03040 Spliceosome			A	KOG1104	Nuclear cap-binding complex, subunit NCBP1/CBP80
A0A0V1B108	Peptidase S1 domain-containing protein OS=Trichinella spiralis OX=6334 GN=T01_11243 PE=4 SV=1	T01_11243	28.547	3.6	1	1	1									cytoplasm							PF00089	Trypsin
A0A0V1BY44	40S ribosomal protein S28 OS=Trichinella spiralis OX=6334 GN=opa1 PE=3 SV=1	opa1	541.62	0.2	1	1	1					0.2	1	1	1	plasma membrane	GO:0000302 response to reactive oxygen species; GO:0000303 response to superoxide; GO:0000305 response to oxygen radical; GO:0002119 nematode larval development; GO:0002164 larval development; GO:0006950 response to stress; GO:0006979 response to oxidative stress; GO:0006996 organelle organization; GO:0007005 mitochondrion organization; GO:0007275 multicellular organism development; GO:0008053 mi…	GO:0005622 intracellular; GO:0005623 cell; GO:0005737 cytoplasm; GO:0005739 mitochondrion; GO:0043226 organelle; GO:0043227 membrane-bounded organelle; GO:0043229 intracellular organelle; GO:0043231 intracellular membrane-bounded organelle;		K17079	OPA1; optic atrophy protein 1 [EC:3.6.5.5]		PF00350; PF00076	Dynamin family; RNA recognition motif. (a.k.a. RRM, RBD, or RNP domain)	S	KOG0447	Dynamin-like GTP binding protein
A0A0V1BLI4	Inositol-1-monophosphatase OS=Trichinella spiralis OX=6334 GN=ttx-7 PE=3 SV=1	ttx-7	29.258	3.8	1	1	1	4.9	1	1	1	3.8	1	1	1	cytoplasm	GO:0005975 carbohydrate metabolic process; GO:0006066 alcohol metabolic process; GO:0006793 phosphorus metabolic process; GO:0006796 phosphate-containing compound metabolic process; GO:0006935 chemotaxis; GO:0008104 protein localization; GO:0008152 metabolic process; GO:0009056 catabolic process; GO:0009266 response to temperature stimulus; GO:0009605 response to external stimulus; GO:0009628 res…	GO:0005622 intracellular; GO:0005623 cell; GO:0005737 cytoplasm;	GO:0000287 magnesium ion binding; GO:0003824 catalytic activity; GO:0005488 binding; GO:0008934 inositol monophosphate 1-phosphatase activity; GO:0016787 hydrolase activity; GO:0016788 hydrolase activity, acting on ester bonds; GO:0016791 phosphatase activity; GO:0030145 manganese ion binding; GO:0031403 lithium ion binding; GO:0031420 alkali metal ion binding; GO:0042578 phosphoric ester hydrola…	K01092	E3.1.3.25, IMPA, suhB; myo-inositol-1(or 4)-monophosphatase [EC:3.1.3.25]	map00562 Inositol phosphate metabolism; map01100 Metabolic pathways; map04070 Phosphatidylinositol signaling system			G	KOG2951	Inositol monophosphatase
A0A0V1AQK3	Transposon Ty3-G Gag-Pol polyprotein(predicted) OS=Trichinella spiralis OX=6334 GN=T01_811 PE=4 SV=1	T01_811	155.74	2.9	1	3	1					2.9	2	3	3	nucleus
E5S254	Acetylcholinesterase OS=Trichinella spiralis OX=6334 GN=ache PE=4 SV=1	ache	81.668	1.4	1	1	1									plasma membrane				K03927	CES2; carboxylesterase 2 [EC:3.1.1.1 3.1.1.84 3.1.1.56]	map00983 Drug metabolism - other enzymes	PF00135	Carboxylesterase family	I	KOG1516	Carboxylesterase and related proteins
A0A0V1BJ99	CarbpepA_inh domain-containing protein OS=Trichinella spiralis OX=6334 GN=T01_13449 PE=4 SV=1	T01_13449	14.266	6.2	1	1	1					6.2	1	1	1	extracellular							PF02977	Carboxypeptidase A inhibitor	L	KOG1225	Teneurin-1 and related extracellular matrix proteins, contain EGF-like repeats
E5SJ21	Transthyretin-like protein 46 (Fragment) OS=Trichinella spiralis OX=6334 GN=ttr-46 PE=3 SV=1	ttr-46	14.91	9.1	1	1	1									extracellular
A0A0V1BSI3	Vacuolar proton pump subunit B OS=Trichinella spiralis OX=6334 GN=VHA55 PE=3 SV=1	VHA55	56.523	2.2	1	1	1									cytoplasm	GO:0001666 response to hypoxia; GO:0006810 transport; GO:0006811 ion transport; GO:0006812 cation transport; GO:0006873 cellular ion homeostasis; GO:0006885 regulation of pH; GO:0006950 response to stress; GO:0007155 cell adhesion; GO:0008219 cell death; GO:0009628 response to abiotic stimulus; GO:0009987 cellular process; GO:0010941 regulation of cell death; GO:0010942 positive regulation of cel…		GO:0003824 catalytic activity; GO:0005215 transporter activity; GO:0008324 cation transmembrane transporter activity; GO:0015075 ion transmembrane transporter activity; GO:0015077 monovalent inorganic cation transmembrane transporter activity; GO:0015078 proton transmembrane transporter activity; GO:0015318 inorganic molecular entity transmembrane transporter activity; GO:0015399 primary active t…	K02147	ATPeV1B, ATP6B; V-type H+-transporting ATPase subunit B	map00190 Oxidative phosphorylation; map01100 Metabolic pathways; map04145 Phagosome; map04150 mTOR signaling pathway; map04721 Synaptic vesicle cycle; map04966 Collecting duct acid secretion; map05110 Vibrio cholerae infection; map05120 Epithelial cell signaling in Helicobacter pylori infection; map05165 Human papillomavirus infection; map05323 Rheumatoid arthritis	PF02874; PF00006	ATP synthase alpha/beta family, beta-barrel domain; ATP synthase alpha/beta family, nucleotide-binding domain	C	KOG1351	Vacuolar H+-ATPase V1 sector, subunit B
A0A0V1ARN2	Tripeptidyl-peptidase 2 OS=Trichinella spiralis OX=6334 GN=TPP2 PE=4 SV=1	TPP2	62.214	1.8	1	1	1									cytoplasm	GO:0010883 regulation of lipid storage; GO:0010884 positive regulation of lipid storage; GO:0032879 regulation of localization; GO:0048518 positive regulation of biological process; GO:0050789 regulation of biological process; GO:0065007 biological regulation; GO:0065008 regulation of biological quality; GO:1905952 regulation of lipid localization; GO:1905954 positive regulation of lipid localiza…			K01280	TPP2; tripeptidyl-peptidase II [EC:3.4.14.10]				O	KOG1114	Tripeptidyl peptidase II
A0A0V1BJC3	Lysosomal aspartic protease (Fragment) OS=Trichinella spiralis OX=6334 GN=T01_3960 PE=3 SV=1	T01_3960	46.091	1.9	1	1	1	5.3	4	2	2	3.4	1	1	1	endoplasmic reticulum	GO:0006508 proteolysis; GO:0006807 nitrogen compound metabolic process; GO:0008152 metabolic process; GO:0008219 cell death; GO:0009987 cellular process; GO:0019538 protein metabolic process; GO:0043170 macromolecule metabolic process; GO:0044238 primary metabolic process; GO:0070265 necrotic cell death; GO:0071704 organic substance metabolic process; GO:1901564 organonitrogen compound metabolic …	GO:0000323 lytic vacuole; GO:0005622 intracellular; GO:0005623 cell; GO:0005737 cytoplasm; GO:0005764 lysosome; GO:0005773 vacuole; GO:0043226 organelle; GO:0043227 membrane-bounded organelle; GO:0043229 intracellular organelle; GO:0043231 intracellular membrane-bounded organelle;	GO:0003824 catalytic activity; GO:0004175 endopeptidase activity; GO:0004190 aspartic-type endopeptidase activity; GO:0008233 peptidase activity; GO:0016787 hydrolase activity; GO:0070001 aspartic-type peptidase activity; GO:0070011 peptidase activity, acting on L-amino acid peptides; GO:0140096 catalytic activity, acting on a protein;	K01379	CTSD; cathepsin D [EC:3.4.23.5]	map04071 Sphingolipid signaling pathway; map04140 Autophagy - animal; map04142 Lysosome; map04210 Apoptosis; map04915 Estrogen signaling pathway; map05152 Tuberculosis			O	KOG1339	Aspartyl protease
C4PEE4	Calponin-like protein OS=Trichinella spiralis OX=6334 GN=T01_12880 PE=2 SV=1	T01_12880	16.915	7.9	1	1	1	7.9	1	1	1	7.9	1	1	1	cytoplasm				K20526	TAGLN; transgelin		PF00307	Calponin homology (CH) domain	Z	KOG2046	Calponin
A0A0V1B324	Leukocyte cell-derived chemotaxin-2 OS=Trichinella spiralis OX=6334 GN=LECT2 PE=4 SV=1	LECT2	37.141	2.7	1	1	1									extracellular									S	KOG4377	Zn-finger protein
A0A0V1BT34	53kDa excretory/secretory antigen(predicted) OS=Trichinella spiralis OX=6334 GN=T01_4139 PE=4 SV=1	T01_4139	34.007	19.5	1	5	1	11.6	2	4	2	8.6	3	3	1	extracellular
A0A0V1BXU4	Retinal-specific ATP-binding cassette transporter(predicted) OS=Trichinella spiralis OX=6334 GN=T01_7224 PE=4 SV=1	T01_7224	20.336	6	1	1	1									extracellular
E5S2L1	60S ribosomal protein L34 OS=Trichinella spiralis OX=6334 GN=Rpl34 PE=3 SV=1	Rpl34	13.798	7.7	1	1	1					14.5	1	2	2	cytoplasm				K02915	RP-L34e, RPL34; large subunit ribosomal protein L34e	map03010 Ribosome			J	KOG1790	60s ribosomal protein L34
A0A0V1C0P1	Protein farnesyltransferase/geranylgeranyltransferase type-1 subunit alpha OS=Trichinella spiralis OX=6334 GN=FNTA PE=3 SV=1	FNTA	31.154	5	1	1	1	5	1	1	1					cytoplasm			GO:0005488 binding; GO:0005515 protein binding;	K05955	FNTA; protein farnesyltransferase/geranylgeranyltransferase type-1 subunit alpha [EC:2.5.1.58 2.5.1.59]	map00900 Terpenoid backbone biosynthesis			O	KOG0530	Protein farnesyltransferase, alpha subunit/protein geranylgeranyltransferase type I, alpha subunit
A0A0V1BEW5	Myosin regulatory light chain 1 (Fragment) OS=Trichinella spiralis OX=6334 GN=mlc-1 PE=4 SV=1	mlc-1	21.54	5.6	1	1	1									mitochondria	GO:0002119 nematode larval development; GO:0002164 larval development; GO:0006937 regulation of muscle contraction; GO:0007275 multicellular organism development; GO:0007517 muscle organ development; GO:0009791 post-embryonic development; GO:0032501 multicellular organismal process; GO:0032502 developmental process; GO:0040011 locomotion; GO:0043051 regulation of pharyngeal pumping; GO:0044057 re…	GO:0005622 intracellular; GO:0005623 cell; GO:0005737 cytoplasm; GO:0005856 cytoskeleton; GO:0005859 muscle myosin complex; GO:0015629 actin cytoskeleton; GO:0016459 myosin complex; GO:0016460 myosin II complex; GO:0032991 protein-containing complex; GO:0043226 organelle; GO:0043228 non-membrane-bounded organelle; GO:0043229 intracellular organelle; GO:0043232 intracellular non-membrane-bounded o…		K12757	MYL12; myosin regulatory light chain 12	map04360 Axon guidance; map04510 Focal adhesion; map04530 Tight junction; map04611 Platelet activation; map04670 Leukocyte transendothelial migration; map04810 Regulation of actin cytoskeleton; map05131 Shigellosis	PF13405	EF-hand domain	Z	KOG0031	Myosin regulatory light chain, EF-Hand protein superfamily
A0A0V0YY65	26S proteasome non-ATPase regulatory subunit 2 (Fragment) OS=Trichinella spiralis OX=6334 GN=Psmd2 PE=4 SV=1	Psmd2	6.043	23.2	1	1	1									extracellular	GO:0000003 reproduction; GO:0002119 nematode larval development; GO:0002164 larval development; GO:0007275 multicellular organism development; GO:0009791 post-embryonic development; GO:0032501 multicellular organismal process; GO:0032502 developmental process; GO:0048856 anatomical structure development;			K03028	PSMD2, RPN1; 26S proteasome regulatory subunit N1	map03050 Proteasome; map05169 Epstein-Barr virus infection			O	KOG2005	26S proteasome regulatory complex, subunit RPN1/PSMD2
A0A0V1C0T3	Uncharacterized protein OS=Trichinella spiralis OX=6334 GN=T01_9667 PE=4 SV=1	T01_9667	33.246	3.8	1	1	1									cytoplasm
A0A0V1C2P6	Tubulin alpha chain OS=Trichinella spiralis OX=6334 GN=mec-12 PE=3 SV=1	mec-12	50.052	2	1	1	1	2	1	1	1	2	1	1	1	cytoskeleton	GO:0000132 establishment of mitotic spindle orientation; GO:0000226 microtubule cytoskeleton organization; GO:0000278 mitotic cell cycle; GO:0001966 thigmotaxis; GO:0003008 system process; GO:0006996 organelle organization; GO:0007010 cytoskeleton organization; GO:0007017 microtubule-based process; GO:0007049 cell cycle; GO:0007163 establishment or maintenance of cell polarity; GO:0007275 multice…	GO:0005622 intracellular; GO:0005623 cell; GO:0005819 spindle; GO:0005856 cytoskeleton; GO:0005874 microtubule; GO:0015630 microtubule cytoskeleton; GO:0030424 axon; GO:0030425 dendrite; GO:0036477 somatodendritic compartment; GO:0042995 cell projection; GO:0043005 neuron projection; GO:0043025 neuronal cell body; GO:0043226 organelle; GO:0043228 non-membrane-bounded organelle; GO:0043229 intrace…	GO:0005198 structural molecule activity; GO:0005200 structural constituent of cytoskeleton;	K07374	TUBA; tubulin alpha	map04145 Phagosome; map04210 Apoptosis; map04530 Tight junction; map04540 Gap junction; map05130 Pathogenic Escherichia coli infection	PF00091; PF03953	Tubulin/FtsZ family, GTPase domain; Tubulin C-terminal domain	Z	KOG1376	Alpha tubulin
A0A0V1BB27	Fragile X mental retardation syndrome-related protein 1 OS=Trichinella spiralis OX=6334 GN=Fmr1 PE=4 SV=1	Fmr1	46.843	3.6	1	1	1	3.6	1	1	1					cytoplasm,nucleus				K15516	FMR; fragile X mental retardation protein	map03013 RNA transport	PF00013	KH domain
A0A0V1BTM9	Kinesin-like protein KIF14 (Fragment) OS=Trichinella spiralis OX=6334 GN=KIF14 PE=3 SV=1	KIF14	208.24	0.7	1	1	1	1.3	4	2	2	0.7	2	1	1	cytoplasm				K17915	KIF14; kinesin family member 14		PF13843; PF02518; PF00225	Transposase IS4; Histidine kinase-, DNA gyrase B-, and HSP90-like ATPase; Kinesin motor domain	Z	KOG0787	Dehydrogenase kinase
A0A0V1BXG4	Protein diaphanous-like protein 2 OS=Trichinella spiralis OX=6334 GN=DIAPH2 PE=3 SV=1	DIAPH2	135.07	0.9	1	1	1	0.6	0	1	1	0.6	0	1	1	nucleus	GO:0000003 reproduction; GO:0006810 transport; GO:0007097 nuclear migration; GO:0007338 single fertilization; GO:0009566 fertilization; GO:0019953 sexual reproduction; GO:0022414 reproductive process; GO:0035046 pronuclear migration; GO:0044703 multi-organism reproductive process; GO:0046907 intracellular transport; GO:0051179 localization; GO:0051234 establishment of localization; GO:0051640 org…	GO:0005623 cell; GO:0005886 plasma membrane; GO:0009898 cytoplasmic side of plasma membrane; GO:0016020 membrane; GO:0032153 cell division site; GO:0032154 cleavage furrow; GO:0071944 cell periphery; GO:0098552 side of membrane; GO:0098562 cytoplasmic side of membrane; GO:0098590 plasma membrane region;	GO:0005488 binding; GO:0005515 protein binding;	K05741	DIAPH2; diaphanous 2	map04810 Regulation of actin cytoskeleton			TZ	KOG1924	RhoA GTPase effector DIA/Diaphanous
E5SCT2	High mobility group protein 1.2 OS=Trichinella spiralis OX=6334 GN=hmg-1.2 PE=4 SV=1	hmg-1.2	26.76	4.4	1	1	1					4.4	1	1	1	mitochondria				K11295	HMGB2; high mobility group protein B2		PF09011; PF00505	Domain of unknown function (DUF1898); HMG (high mobility group) box	K	KOG0381	HMG box-containing protein
A0A0V1B4A2	Sulfhydryl oxidase (Fragment) OS=Trichinella spiralis OX=6334 GN=Qsox1 PE=3 SV=1	Qsox1	71.505	1.9	1	1	1	1.4	1	1	1					plasma membrane				K10758	QSOX; thiol oxidase [EC:1.8.3.2]		PF00085	Thioredoxin	D	KOG1731	FAD-dependent sulfhydryl oxidase/quiescin and related proteins
A0A0V1AZW5	Putative Kunitz/Bovine pancreatic trypsin inhibitor domain protein(predicted) OS=Trichinella spiralis OX=6334 GN=ZC84.1 PE=4 SV=1	ZC84.1	180.79	0.8	1	1	1	1.5	1	2	2	0.8	1	1	1	plasma membrane							PF00014	Kunitz/Bovine pancreatic trypsin inhibitor domain	O	KOG4295	Serine proteinase inhibitor (KU family)
A0A0V1AZR4	Alanine aminotransferase 2 OS=Trichinella spiralis OX=6334 GN=gpt2 PE=4 SV=1	gpt2	61.464	2.2	1	1	1	7.5	4	4	4	3.6	0	2	2	mitochondria				K00814	GPT, ALT; alanine transaminase [EC:2.6.1.2]	map00220 Arginine biosynthesis; map00250 Alanine, aspartate and glutamate metabolism; map01100 Metabolic pathways; map01200 Carbon metabolism; map01210 2-Oxocarboxylic acid metabolism; map01230 Biosynthesis of amino acids	PF00155	Aminotransferase class I and II	E	KOG0258	Alanine aminotransferase
A0A0V1BJ49	Golgi apparatus protein 1-like protein OS=Trichinella spiralis OX=6334 GN=F14E5.2 PE=4 SV=1	F14E5.2	129.99	1	1	1	1	2	2	2	2					plasma membrane				K06816	GLG1, ESL1; golgi apparatus protein 1	map04514 Cell adhesion molecules (CAMs)			U	KOG3648	Golgi apparatus protein (cysteine-rich fibroblast growth factor receptor)
A0A0V1B5S3	UDP-N-acetylhexosamine pyrophosphorylase (Fragment) OS=Trichinella spiralis OX=6334 GN=UAP1 PE=4 SV=1	UAP1	74.136	4.1	1	1	1									cytoplasm				K00972	UAP1; UDP-N-acetylglucosamine/UDP-N-acetylgalactosamine diphosphorylase [EC:2.7.7.23 2.7.7.83]	map00520 Amino sugar and nucleotide sugar metabolism; map01100 Metabolic pathways			M	KOG2388	UDP-N-acetylglucosamine pyrophosphorylase
A0A0V1B8H5	Prion-like-(Q/N-rich) domain-bearing protein 25 OS=Trichinella spiralis OX=6334 GN=pqn-25 PE=4 SV=1	pqn-25	47.097	2.1	1	1	1	2.8	1	1	1	2.1	1	1	1	extracellular									T	KOG1218	Proteins containing Ca2+-binding EGF-like domains
E5S632	Peptidylprolyl isomerase OS=Trichinella spiralis OX=6334 GN=FKBP2 PE=4 SV=1	FKBP2	16.522	10.3	1	1	1	10.3	1	1	1	10.3	1	1	1	extracellular				K09569	FKBP2; FK506-binding protein 2 [EC:5.2.1.8]		PF00254	FKBP-type peptidyl-prolyl cis-trans isomerase	O	KOG0549	FKBP-type peptidyl-prolyl cis-trans isomerase
A0A0V1B4M8	PMP-22/EMP/MP20/Claudin family protein(predicted) OS=Trichinella spiralis OX=6334 GN=T01_12321 PE=4 SV=1	T01_12321	24.485	4	1	1	1	9.4	2	2	2	4	1	1	1	plasma membrane	GO:0007155 cell adhesion; GO:0022610 biological adhesion; GO:0090136 epithelial cell-cell adhesion; GO:0098609 cell-cell adhesion;
A0A0V1BX85	40S ribosomal protein S26 OS=Trichinella spiralis OX=6334 GN=rps-26 PE=3 SV=1	rps-26	21.375	4.9	1	1	1									cytoplasm	GO:0002181 cytoplasmic translation; GO:0006412 translation; GO:0006518 peptide metabolic process; GO:0006807 nitrogen compound metabolic process; GO:0007275 multicellular organism development; GO:0007568 aging; GO:0008152 metabolic process; GO:0008340 determination of adult lifespan; GO:0009058 biosynthetic process; GO:0009059 macromolecule biosynthetic process; GO:0009987 cellular process; GO:00…	GO:0005622 intracellular; GO:0005623 cell; GO:0005737 cytoplasm; GO:0005783 endoplasmic reticulum; GO:0005789 endoplasmic reticulum membrane; GO:0005791 rough endoplasmic reticulum; GO:0005829 cytosol; GO:0005840 ribosome; GO:0005844 polysome; GO:0012505 endomembrane system; GO:0015935 small ribosomal subunit; GO:0016020 membrane; GO:0022626 cytosolic ribosome; GO:0022627 cytosolic small ribosoma…		K02976	RP-S26e, RPS26; small subunit ribosomal protein S26e	map03010 Ribosome			J	KOG1768	40s ribosomal protein S26
A0A0V1BB28	Glutaminyl-peptide cyclotransferase (Fragment) OS=Trichinella spiralis OX=6334 GN=Frmd8 PE=3 SV=1	Frmd8	65.275	2.8	1	1	1	3.5	2	2	2	2.2	1	1	1	endoplasmic reticulum				K00683	QPCT; glutaminyl-peptide cyclotransferase [EC:2.3.2.5]				O	KOG3946	Glutaminyl cyclase
A0A0V1C1Q9	Coagulation factor X OS=Trichinella spiralis OX=6334 GN=F10 PE=4 SV=1	F10	35.816	4.4	1	1	1	4.4	1	1	1					extracellular				K09636	TMPRSS5; transmembrane protease serine 5 [EC:3.4.21.-]		PF00089	Trypsin	O	KOG3627	Trypsin
A0A0V1BYS0	Nucleolar GTP-binding protein 1 OS=Trichinella spiralis OX=6334 GN=GTPBP4 PE=3 SV=1	GTPBP4	210.13	0.7	1	1	1									cytoplasm	GO:0007275 multicellular organism development; GO:0007568 aging; GO:0008340 determination of adult lifespan; GO:0009966 regulation of signal transduction; GO:0010259 multicellular organism aging; GO:0010646 regulation of cell communication; GO:0010883 regulation of lipid storage; GO:0010888 negative regulation of lipid storage; GO:0023051 regulation of signaling; GO:0032501 multicellular organism…	GO:0005622 intracellular; GO:0005623 cell; GO:0005634 nucleus; GO:0005730 nucleolus; GO:0031974 membrane-enclosed lumen; GO:0031981 nuclear lumen; GO:0043226 organelle; GO:0043227 membrane-bounded organelle; GO:0043228 non-membrane-bounded organelle; GO:0043229 intracellular organelle; GO:0043231 intracellular membrane-bounded organelle; GO:0043232 intracellular non-membrane-bounded organelle; GO…		K06943	NOG1; nucleolar GTP-binding protein	map03008 Ribosome biogenesis in eukaryotes	PF08155	NOGCT (NUC087) domain	S	KOG4177	Ankyrin
A0A0V1C0C4	Transcriptional repressor NF-X1-like protein(predicted) OS=Trichinella spiralis OX=6334 GN=T01_7720 PE=4 SV=1	T01_7720	9.1514	13.2	1	1	1									cytoplasm
A0A0V1BMD6	Metalloendopeptidase (Fragment) OS=Trichinella spiralis OX=6334 GN=tll1 PE=3 SV=1	tll1	153.94	0.9	1	1	1	0.9	1	1	1					plasma membrane	GO:0006508 proteolysis; GO:0006807 nitrogen compound metabolic process; GO:0008152 metabolic process; GO:0019538 protein metabolic process; GO:0043170 macromolecule metabolic process; GO:0044238 primary metabolic process; GO:0071704 organic substance metabolic process; GO:1901564 organonitrogen compound metabolic process;		GO:0003824 catalytic activity; GO:0008233 peptidase activity; GO:0008237 metallopeptidase activity; GO:0016787 hydrolase activity; GO:0070011 peptidase activity, acting on L-amino acid peptides; GO:0140096 catalytic activity, acting on a protein;	K13046	tok; tolkin [EC:3.4.24.-]		PF01400; PF00431	Astacin (Peptidase family M12A); CUB domain	O	KOG3714	Meprin A metalloprotease
A0A0V1ATJ9	Eukaryotic translation initiation factor 2-alpha kinase 1 OS=Trichinella spiralis OX=6334 GN=EIF2AK1 PE=4 SV=1	EIF2AK1	134.32	1.1	1	1	1									plasma membrane				K16194	EIF2AK1; eukaryotic translation initiation factor 2-alpha kinase 1 [EC:2.7.11.1]	map04141 Protein processing in endoplasmic reticulum; map05160 Hepatitis C; map05162 Measles; map05168 Herpes simplex virus 1 infection	PF05022; PF00069	SRP40, C-terminal domain; Protein kinase domain	T	KOG1035	eIF-2alpha kinase GCN2
A0A0V1AZM5	40S ribosomal protein S21 (Fragment) OS=Trichinella spiralis OX=6334 GN=RPS21 PE=3 SV=1	RPS21	9.1975	11.9	1	1	1									cytoplasm	GO:0000447 endonucleolytic cleavage in ITS1 to separate SSU-rRNA from 5.8S rRNA and LSU-rRNA from tricistronic rRNA transcript (SSU-rRNA, 5.8S rRNA, LSU-rRNA); GO:0000460 maturation of 5.8S rRNA; GO:0000461 endonucleolytic cleavage to generate mature 3'-end of SSU-rRNA from (SSU-rRNA, 5.8S rRNA, LSU-rRNA); GO:0000462 maturation of SSU-rRNA from tricistronic rRNA transcript (SSU-rRNA, 5.8S rRNA, L…	GO:0005622 intracellular; GO:0005623 cell; GO:0005737 cytoplasm; GO:0005829 cytosol; GO:0005840 ribosome; GO:0015935 small ribosomal subunit; GO:0022626 cytosolic ribosome; GO:0022627 cytosolic small ribosomal subunit; GO:0032991 protein-containing complex; GO:0043226 organelle; GO:0043228 non-membrane-bounded organelle; GO:0043229 intracellular organelle; GO:0043232 intracellular non-membrane-bo…	GO:0003735 structural constituent of ribosome; GO:0005198 structural molecule activity; GO:0005488 binding; GO:0005515 protein binding;	K02971	RP-S21e, RPS21; small subunit ribosomal protein S21e	map03010 Ribosome			J	KOG3486	40S ribosomal protein S21
A0A0V1BBS4	Y-box factor-like protein OS=Trichinella spiralis OX=6334 GN=T01_3996 PE=4 SV=1	T01_3996	35.475	5.9	1	1	1	8.4	1	2	2	5.9	1	1	1	nucleus				K06099	CSDA, ZONAB; cold shock domain protein A	map04530 Tight junction	PF00313	'Cold-shock' DNA-binding domain	J	KOG3070	Predicted RNA-binding protein containing PIN domain and invovled in translation or RNA processing
A0A0V1BBB0	Aldehyde dehydrogenase family 4 member A1 OS=Trichinella spiralis OX=6334 GN=aldh4a1 PE=3 SV=1	aldh4a1	140.27	0.7	1	1	1	3.9	3	4	4	4	4	4	4	cytoplasm				K00294	E1.2.1.88; 1-pyrroline-5-carboxylate dehydrogenase [EC:1.2.1.88]	map00250 Alanine, aspartate and glutamate metabolism; map00330 Arginine and proline metabolism; map01100 Metabolic pathways			E	KOG2478	Putative RNA polymerase II regulator
A0A0V1BU72	Uncharacterized protein (Fragment) OS=Trichinella spiralis OX=6334 GN=T01_12677 PE=4 SV=1	T01_12677	55.752	2.1	1	1	1	2.1	1	1	1	2.1	2	1	1	nucleus
A0A0V1AVF0	Serine-arginine protein 55 OS=Trichinella spiralis OX=6334 GN=B52 PE=3 SV=1	B52	29.446	4.8	1	1	1									extracellular	GO:0000375 RNA splicing, via transesterification reactions; GO:0000377 RNA splicing, via transesterification reactions with bulged adenosine as nucleophile; GO:0000398 mRNA splicing, via spliceosome; GO:0006139 nucleobase-containing compound metabolic process; GO:0006396 RNA processing; GO:0006397 mRNA processing; GO:0006725 cellular aromatic compound metabolic process; GO:0006807 nitrogen compou…	GO:0005622 intracellular; GO:0005623 cell; GO:0005634 nucleus; GO:0043226 organelle; GO:0043227 membrane-bounded organelle; GO:0043229 intracellular organelle; GO:0043231 intracellular membrane-bounded organelle;	GO:0003676 nucleic acid binding; GO:0003723 RNA binding; GO:0005488 binding; GO:0097159 organic cyclic compound binding; GO:1901363 heterocyclic compound binding;	K12893	SFRS4_5_6; splicing factor, arginine/serine-rich 4/5/6	map03040 Spliceosome; map05168 Herpes simplex virus 1 infection	PF00076	RNA recognition motif. (a.k.a. RRM, RBD, or RNP domain)	A	KOG0106	Alternative splicing factor SRp55/B52/SRp75 (RRM superfamily)
A0A0V1BU64	PAN domain protein(predicted) OS=Trichinella spiralis OX=6334 GN=T01_14583 PE=4 SV=1	T01_14583	107.59	1.5	1	1	1	2.5	2	2	2					nucleus							PF00024	PAN domain
A0A0V1BMD9	Disks large-like protein 1 OS=Trichinella spiralis OX=6334 GN=Dlg1 PE=3 SV=1	Dlg1	102.8	1.3	1	1	1									cytoplasm,nucleus	GO:0006139 nucleobase-containing compound metabolic process; GO:0006163 purine nucleotide metabolic process; GO:0006725 cellular aromatic compound metabolic process; GO:0006753 nucleoside phosphate metabolic process; GO:0006793 phosphorus metabolic process; GO:0006796 phosphate-containing compound metabolic process; GO:0006807 nitrogen compound metabolic process; GO:0007043 cell-cell junction ass…	GO:0005911 cell-cell junction; GO:0005912 adherens junction; GO:0030054 cell junction; GO:0043296 apical junction complex; GO:0070161 anchoring junction;	GO:0003824 catalytic activity; GO:0004385 guanylate kinase activity; GO:0005488 binding; GO:0005515 protein binding; GO:0016301 kinase activity; GO:0016740 transferase activity; GO:0016772 transferase activity, transferring phosphorus-containing groups; GO:0016776 phosphotransferase activity, phosphate group as acceptor; GO:0019205 nucleobase-containing compound kinase activity; GO:0050145 nucleo…	K12076	DLG1; disks large protein 1	map04390 Hippo signaling pathway; map04391 Hippo signaling pathway - fly; map04530 Tight junction; map04660 T cell receptor signaling pathway; map05165 Human papillomavirus infection; map05166 Human T-cell leukemia virus 1 infection; map05203 Viral carcinogenesis	PF09058; PF00595; PF07653; PF00625	L27_1; PDZ domain (Also known as DHR or GLGF); Variant SH3 domain; Guanylate kinase	F	KOG0708	Membrane-associated guanylate kinase MAGUK (contains PDZ, SH3, HOOK and GUK domains)
A0A0V1BPN2	Receptor protein-tyrosine kinase OS=Trichinella spiralis OX=6334 GN=F09A5.2 PE=4 SV=1	F09A5.2	254.18	0.8	0	2	2									plasma membrane				K08252	E2.7.10.1; receptor protein-tyrosine kinase [EC:2.7.10.1]		PF07714	Protein tyrosine kinase	T	KOG0200	Fibroblast/platelet-derived growth factor receptor and related receptor tyrosine kinases
A0A0V1B0R0	Secreted from muscle stage larvae 3(predicted) OS=Trichinella spiralis OX=6334 GN=T01_15139 PE=4 SV=1	T01_15139	13.141	23.1	0	3	2	23.1	30	3	2	23.1	12	3	2	extracellular
A0A0V1AY39	60S ribosomal protein L44 OS=Trichinella spiralis OX=6334 GN=rpl-41 PE=3 SV=1	rpl-41	12.421	15.2	0	2	2	15.2	1	2	2	15.2	1	2	2	cytoplasm				K02929	RP-L44e, RPL44; large subunit ribosomal protein L44e	map03010 Ribosome			J	KOG3464	60S ribosomal protein L44
A0A0V1BWR0	Sulfite oxidase(predicted) OS=Trichinella spiralis OX=6334 GN=T01_949 PE=4 SV=1	T01_949	17.831	8.9	0	2	2	11.5	0	2	2	4.5	0	1	1	mitochondria
A0A0V1BFT5	"Spectrin beta chain, non-erythrocytic 5 OS=Trichinella spiralis OX=6334 GN=SPTBN5 PE=3 SV=1"	SPTBN5	485.41	0.7	0	2	2	0.3	0	1	1					cytoplasm	GO:0002064 epithelial cell development; GO:0002119 nematode larval development; GO:0002164 larval development; GO:0007275 multicellular organism development; GO:0008361 regulation of cell size; GO:0009653 anatomical structure morphogenesis; GO:0009790 embryo development; GO:0009791 post-embryonic development; GO:0009887 animal organ morphogenesis; GO:0009888 tissue development; GO:0009987 cellula…	GO:0005622 intracellular; GO:0005623 cell; GO:0005634 nucleus; GO:0005737 cytoplasm; GO:0005886 plasma membrane; GO:0016020 membrane; GO:0016324 apical plasma membrane; GO:0043226 organelle; GO:0043227 membrane-bounded organelle; GO:0043229 intracellular organelle; GO:0043231 intracellular membrane-bounded organelle; GO:0045177 apical part of cell; GO:0071944 cell periphery; GO:0098590 plasma mem…		K06115	SPTB; spectrin beta		PF00307; PF00435	Calponin homology (CH) domain; Spectrin repeat	Z	KOG0517	Beta-spectrin
A0A0V1BBZ6	Titin (Fragment) OS=Trichinella spiralis OX=6334 GN=sls PE=3 SV=1	sls	1779.9	0.2	0	2	2											GO:0005622 intracellular; GO:0005623 cell; GO:0005737 cytoplasm; GO:0030016 myofibril; GO:0030017 sarcomere; GO:0031674 I band; GO:0043226 organelle; GO:0043228 non-membrane-bounded organelle; GO:0043229 intracellular organelle; GO:0043232 intracellular non-membrane-bounded organelle; GO:0043292 contractile fiber; GO:0099080 supramolecular complex; GO:0099081 supramolecular polymer; GO:0099512 su…	GO:0003779 actin binding; GO:0005488 binding; GO:0005515 protein binding; GO:0008092 cytoskeletal protein binding; GO:0044877 protein-containing complex binding; GO:0051015 actin filament binding;	K12567	TTN; titin [EC:2.7.11.1]	map05410 Hypertrophic cardiomyopathy (HCM); map05414 Dilated cardiomyopathy (DCM)	PF00435; PF07679; PF00041; PF00069	Spectrin repeat; Immunoglobulin I-set domain; Fibronectin type III domain; Protein kinase domain	T	KOG4475	FOG: Immunoglobin and related proteins
A0A0V1BL62	Protein YIPF3 OS=Trichinella spiralis OX=6334 GN=YIPF3 PE=3 SV=1	YIPF3	25.794	3.9	0	1	1									plasma membrane				K22941	YIPF3, KLIP1; protein YIPF3				S	KOG3114	Uncharacterized conserved protein
A0A0V1B5I1	Forkhead box protein N4 OS=Trichinella spiralis OX=6334 GN=FOXN4 PE=4 SV=1	FOXN4	51.233	2	0	1	1	2	0	1	1					nucleus（细胞核）				K09407	FOXN; forkhead box protein N		PF00250	Fork head domain	K	KOG2294	Transcription factor of the Forkhead/HNF3 family
A0A0V1BMM2	Protein-serine/threonine phosphatase OS=Trichinella spiralis OX=6334 GN=RPAP2 PE=3 SV=1	RPAP2	52.606	1.7	0	1	1									cytoplasm	GO:0006139 nucleobase-containing compound metabolic process; GO:0006351 transcription, DNA-templated; GO:0006355 regulation of transcription, DNA-templated; GO:0006357 regulation of transcription by RNA polymerase II; GO:0006464 cellular protein modification process; GO:0006470 protein dephosphorylation; GO:0006725 cellular aromatic compound metabolic process; GO:0006793 phosphorus metabolic proc…	GO:0005622 intracellular; GO:0005623 cell; GO:0005634 nucleus; GO:0005737 cytoplasm; GO:0043226 organelle; GO:0043227 membrane-bounded organelle; GO:0043229 intracellular organelle; GO:0043231 intracellular membrane-bounded organelle;	GO:0003824 catalytic activity; GO:0004721 phosphoprotein phosphatase activity; GO:0004722 protein serine/threonine phosphatase activity; GO:0008420 RNA polymerase II CTD heptapeptide repeat phosphatase activity; GO:0016787 hydrolase activity; GO:0016788 hydrolase activity, acting on ester bonds; GO:0016791 phosphatase activity; GO:0042578 phosphoric ester hydrolase activity; GO:0140096 catalytic …	K20827	RPAP2; RNA polymerase II-associated protein 2 [EC:3.1.3.16]				S	KOG4780	Uncharacterized conserved protein
A0A0V1B362	Scm-like with four MBT domains protein 2 (Fragment) OS=Trichinella spiralis OX=6334 GN=SFMBT2 PE=4 SV=1	SFMBT2	91.593	0.9	0	1	1									cytoplasm	GO:0002119 nematode larval development; GO:0002164 larval development; GO:0007275 multicellular organism development; GO:0009791 post-embryonic development; GO:0032501 multicellular organismal process; GO:0032502 developmental process; GO:0040025 vulval development; GO:0048513 animal organ development; GO:0048569 post-embryonic animal organ development; GO:0048731 system development; GO:0048856 a…	GO:0000785 chromatin; GO:0005622 intracellular; GO:0005623 cell; GO:0005634 nucleus; GO:0005694 chromosome; GO:0043226 organelle; GO:0043227 membrane-bounded organelle; GO:0043228 non-membrane-bounded organelle; GO:0043229 intracellular organelle; GO:0043231 intracellular membrane-bounded organelle; GO:0043232 intracellular non-membrane-bounded organelle;					PF02820; PF12140	mbt repeat; Protein of unknown function (DUF3588)	S	KOG3766	Polycomb group protein SCM/L(3)MBT (tumor-supressor in Drosophila and humans)
A0A0V1BMB4	Uncharacterized protein OS=Trichinella spiralis OX=6334 GN=T01_9025 PE=4 SV=1	T01_9025	18.454	6.9	0	1	1									cytoplasm
A0A0V1BHU1	Translation initiation factor eIF-2B subunit delta (Fragment) OS=Trichinella spiralis OX=6334 GN=Eif2b4 PE=3 SV=1	Eif2b4	41.215	2.7	0	1	1	2.7	0	1	1	2.7	0	1	1	cytoplasm	GO:0006412 translation; GO:0006413 translational initiation; GO:0006518 peptide metabolic process; GO:0006807 nitrogen compound metabolic process; GO:0008152 metabolic process; GO:0009058 biosynthetic process; GO:0009059 macromolecule biosynthetic process; GO:0009987 cellular process; GO:0010467 gene expression; GO:0019538 protein metabolic process; GO:0034641 cellular nitrogen compound metabolic…	GO:0005622 intracellular; GO:0005623 cell; GO:0005737 cytoplasm; GO:0005829 cytosol; GO:0005851 eukaryotic translation initiation factor 2B complex; GO:0032991 protein-containing complex;	GO:0003676 nucleic acid binding; GO:0003723 RNA binding; GO:0003743 translation initiation factor activity; GO:0005488 binding; GO:0008135 translation factor activity, RNA binding; GO:0097159 organic cyclic compound binding; GO:1901363 heterocyclic compound binding;	K03680	EIF2B4; translation initiation factor eIF-2B subunit delta	map03013 RNA transport; map05168 Herpes simplex virus 1 infection			J	KOG1467	Translation initiation factor 2B, delta subunit (eIF-2Bdelta/GCD2)
A0A0V1B5B2	Uncharacterized protein (Fragment) OS=Trichinella spiralis OX=6334 GN=T01_3002 PE=4 SV=1	T01_3002	27.403	3.8	0	1	1					3.8	0	1	1	extracellular
A0A0V1BPH3	Uncharacterized protein OS=Trichinella spiralis OX=6334 GN=T01_6905 PE=4 SV=1	T01_6905	17.023	7.5	0	1	1	7.5	0	1	1	7.5	0	1	1	cytoplasm,nucleus
E5SJ00	Uncharacterized protein OS=Trichinella spiralis OX=6334 GN=T01_12654 PE=4 SV=1	T01_12654	9.0908	14.3	0	1	1									mitochondria				K02273	COX8; cytochrome c oxidase subunit 8	map00190 Oxidative phosphorylation; map01100 Metabolic pathways; map04260 Cardiac muscle contraction; map04714 Thermogenesis; map04932 Non-alcoholic fatty liver disease (NAFLD); map05010 Alzheimer disease; map05012 Parkinson disease; map05016 Huntington disease
A0A0V1B5Q7	Thioredoxin-like protein 1 OS=Trichinella spiralis OX=6334 GN=Txnl1 PE=4 SV=1	Txnl1	32.454	3.1	0	1	1									cytoplasm							PF00085; PF06201	Thioredoxin; PITH domain	O	KOG0908	Thioredoxin-like protein
A0A0V1B7F6	TBC1 domain family member 13 OS=Trichinella spiralis OX=6334 GN=Tbc1d13 PE=4 SV=1	Tbc1d13	140.07	0.7	0	1	1									nucleus	GO:0001708 cell fate specification; GO:0006355 regulation of transcription, DNA-templated; GO:0009889 regulation of biosynthetic process; GO:0009987 cellular process; GO:0010468 regulation of gene expression; GO:0010556 regulation of macromolecule biosynthetic process; GO:0019219 regulation of nucleobase-containing compound metabolic process; GO:0019222 regulation of metabolic process; GO:0030154…	GO:0005622 intracellular; GO:0005623 cell; GO:0005634 nucleus; GO:0043226 organelle; GO:0043227 membrane-bounded organelle; GO:0043229 intracellular organelle; GO:0043231 intracellular membrane-bounded organelle;	GO:0000976 transcription regulatory region sequence-specific DNA binding; GO:0000977 RNA polymerase II transcription regulatory region sequence-specific DNA binding; GO:0001067 regulatory region nucleic acid binding; GO:0003676 nucleic acid binding; GO:0003677 DNA binding; GO:0003690 double-stranded DNA binding; GO:0003700 DNA-binding transcription factor activity; GO:0005488 binding; GO:0043565 …				PF00412; PF00046	LIM domain; Homeobox domain	K	KOG4567	GTPase-activating protein
A0A0V1BR21	PDZ and LIM domain protein Zasp (Fragment) OS=Trichinella spiralis OX=6334 GN=Zasp52 PE=4 SV=1	Zasp52	70.616	1.6	0	1	1									nucleus	GO:0007275 multicellular organism development; GO:0007568 aging; GO:0007610 behavior; GO:0007631 feeding behavior; GO:0008340 determination of adult lifespan; GO:0010259 multicellular organism aging; GO:0032501 multicellular organismal process; GO:0032502 developmental process; GO:0042755 eating behavior; GO:0043050 pharyngeal pumping; GO:0048856 anatomical structure development;	GO:0005622 intracellular; GO:0005623 cell; GO:0005634 nucleus; GO:0005737 cytoplasm; GO:0005856 cytoskeleton; GO:0005911 cell-cell junction; GO:0015629 actin cytoskeleton; GO:0030054 cell junction; GO:0032432 actin filament bundle; GO:0043226 organelle; GO:0043227 membrane-bounded organelle; GO:0043228 non-membrane-bounded organelle; GO:0043229 intracellular organelle; GO:0043231 intracellular me…	GO:0005488 binding; GO:0005515 protein binding;	K19867	LDB3; LIM domain-binding protein 3		PF00595; PF00412	PDZ domain (Also known as DHR or GLGF); LIM domain	TZ	KOG1703	Adaptor protein Enigma and related PDZ-LIM proteins
A0A0V1BC00	Proteasome subunit beta OS=Trichinella spiralis OX=6334 GN=Psmb4 PE=3 SV=1	Psmb4	26.483	4.6	0	1	1	12.9	2	3	3	8.3	2	2	2	nucleus				K05542	DUS1; tRNA-dihydrouridine synthase 1 [EC:1.3.1.88]		PF00227	Proteasome subunit	J	KOG2335	tRNA-dihydrouridine synthase
A0A0V1C167	MULE domain-containing protein OS=Trichinella spiralis OX=6334 GN=T01_6089 PE=4 SV=1	T01_6089	39.143	3.8	0	1	1									cytoplasm							PF10551	MULE transposase domain
A0A0V1BF23	"Troponin C, isoform 2 OS=Trichinella spiralis OX=6334 GN=tnc-2 PE=4 SV=1"	tnc-2	32.36	4.3	0	1	1					3.2	0	1	1	cytoplasm			GO:0005488 binding; GO:0005515 protein binding; GO:0008092 cytoskeletal protein binding; GO:0031013 troponin I binding;				PF13499	EF-hand domain pair	T	KOG0027	Calmodulin and related proteins (EF-Hand superfamily)
A0A0V1BCH8	DnaJ-like protein subfamily C member 16 OS=Trichinella spiralis OX=6334 GN=Dnajc16 PE=4 SV=1	Dnajc16	93.325	0.9	0	1	1									plasma membrane				K09536	DNAJC16; DnaJ homolog subfamily C member 16		PF00226	DnaJ domain	O	KOG0714	Molecular chaperone (DnaJ superfamily)
A0A0V1C0Y0	Poly(U)-specific endoribonuclease-like protein OS=Trichinella spiralis OX=6334 GN=K02A11.3 PE=3 SV=1	K02A11.3	60.681	2.1	0	1	1	3.6	1	2	2	3.6	0	2	2	mitochondria	GO:0006139 nucleobase-containing compound metabolic process; GO:0006725 cellular aromatic compound metabolic process; GO:0006807 nitrogen compound metabolic process; GO:0008152 metabolic process; GO:0009987 cellular process; GO:0016070 RNA metabolic process; GO:0034641 cellular nitrogen compound metabolic process; GO:0043170 macromolecule metabolic process; GO:0044237 cellular metabolic process; …		GO:0003676 nucleic acid binding; GO:0003723 RNA binding; GO:0003824 catalytic activity; GO:0004518 nuclease activity; GO:0004519 endonuclease activity; GO:0004521 endoribonuclease activity; GO:0004540 ribonuclease activity; GO:0005488 binding; GO:0016787 hydrolase activity; GO:0016788 hydrolase activity, acting on ester bonds; GO:0097159 organic cyclic compound binding; GO:0140098 catalytic activ…	K14648	ENDOU, PP11; poly(U)-specific endoribonuclease [EC:3.1.-.-]				J	KOG2849	Placental protein 11
A0A0V1BER1	Oxysterol-binding protein OS=Trichinella spiralis OX=6334 GN=OSBPL11 PE=3 SV=1	OSBPL11	101.63	0.9	0	1	1									nucleus				K20465	OSBPL9_10_11, ORP9_10_11; oxysterol-binding protein-related protein 9/10/11		PF00169	PH domain	T	KOG2210	Oxysterol-binding protein
A0A0V1BL29	Major facilitator superfamily domain-containing protein 5 OS=Trichinella spiralis OX=6334 GN=MFSD5 PE=3 SV=1	MFSD5	47.234	1.7	0	1	1									plasma membrane				K03126	TAF12; transcription initiation factor TFIID subunit 12	map03022 Basal transcription factors	PF03847	Transcription initiation factor TFIID subunit A	G	KOG4332	Predicted sugar transporter
A0A0V1BP51	Ankyrin repeat and fibronectin type-III domain-containing protein 1 OS=Trichinella spiralis OX=6334 GN=ANKFN1 PE=4 SV=1	ANKFN1	136.52	0.9	0	1	1									nucleus							PF00041	Fibronectin type III domain	S	KOG4485	Uncharacterized conserved protein, contains ankyrin and FN3 repeats
A0A0V1BSB2	MICOS complex subunit MIC13 (Fragment) OS=Trichinella spiralis OX=6334 GN=T01_9097 PE=3 SV=1	T01_9097	9.4186	10	0	1	1									cytoplasm
A0A0V1BKP0	Innexin OS=Trichinella spiralis OX=6334 GN=inx-10 PE=3 SV=1	inx-10	84.943	1.4	0	1	1	1.4	0	1	1	1.4	0	1	1	plasma membrane	GO:0006810 transport; GO:0051179 localization; GO:0051234 establishment of localization; GO:0055085 transmembrane transport;	GO:0005623 cell; GO:0005886 plasma membrane; GO:0005911 cell-cell junction; GO:0005921 gap junction; GO:0016020 membrane; GO:0030054 cell junction; GO:0071944 cell periphery;	GO:0005215 transporter activity; GO:0005243 gap junction channel activity; GO:0015267 channel activity; GO:0022803 passive transmembrane transporter activity; GO:0022829 wide pore channel activity; GO:0022857 transmembrane transporter activity; GO:0055077 gap junction hemi-channel activity;	K22037	inx, zpg, ogre, shakB; innexin
A0A0V1ASK3	Peptidylprolyl isomerase OS=Trichinella spiralis OX=6334 GN=Adsl PE=4 SV=1	Adsl	184.97	0.6	0	1	1	0.6	1	1	1	0.6	0	1	1	cytoplasm,nucleus	GO:0000413 protein peptidyl-prolyl isomerization; GO:0006464 cellular protein modification process; GO:0006807 nitrogen compound metabolic process; GO:0008152 metabolic process; GO:0009987 cellular process; GO:0018193 peptidyl-amino acid modification; GO:0018208 peptidyl-proline modification; GO:0019538 protein metabolic process; GO:0036211 protein modification process; GO:0043170 macromolecule m…		GO:0003755 peptidyl-prolyl cis-trans isomerase activity; GO:0003824 catalytic activity; GO:0005488 binding; GO:0005515 protein binding; GO:0016853 isomerase activity; GO:0016859 cis-trans isomerase activity; GO:0031072 heat shock protein binding; GO:0051879 Hsp90 protein binding; GO:0140096 catalytic activity, acting on a protein;	K12487	GIT2; G protein-coupled receptor kinase interactor 2	map04144 Endocytosis; map05135 Yersinia infection	PF00206; PF01412; PF12205; PF00254	Lyase; Putative GTPase activating protein for Arf; G protein-coupled receptor kinase-interacting protein 1 C term; FKBP-type peptidyl-prolyl cis-trans isomerase	O	KOG0818	GTPase-activating proteins of the GIT family
A0A0V1C0G1	Integrase catalytic domain-containing protein(predicted) OS=Trichinella spiralis OX=6334 GN=K02A2.6 PE=4 SV=1	K02A2.6	29.466	3.1	0	1	1									mitochondria									L	KOG0017	FOG: Transposon-encoded proteins with TYA, reverse transcriptase, integrase domains in various combinations
A0A0V1C0G0	Poly [ADP-ribose] polymerase OS=Trichinella spiralis OX=6334 GN=TNKS PE=4 SV=1	TNKS	129.18	0.9	0	1	1	0.9	0	1	1					mitochondria				K10799	TNKS; tankyrase [EC:2.4.2.30]		PF07647	SAM domain (Sterile alpha motif)	M	KOG4177	Ankyrin
A0A0V1AU90	Cytochrome P450 3A14 OS=Trichinella spiralis OX=6334 GN=CYP3A14 PE=3 SV=1	CYP3A14	86.047	1.6	0	1	1									cytoplasm				K01832	TBXAS1, CYP5A; thromboxane-A synthase [EC:5.3.99.5]	map00590 Arachidonic acid metabolism; map01100 Metabolic pathways; map04611 Platelet activation	PF00067	Cytochrome P450	Q	KOG0158	Cytochrome P450 CYP3/CYP5/CYP6/CYP9 subfamilies
A0A0V1BRN0	Uncharacterized protein OS=Trichinella spiralis OX=6334 GN=T01_3208 PE=4 SV=1	T01_3208	8.0741	10.3	0	1	1	10.3	0	1	1					cytoplasm
A0A0V1BPK4	Glutamine amidotransferase (Fragment) OS=Trichinella spiralis OX=6334 GN=Gmps PE=4 SV=1	Gmps	79.803	1.5	0	1	1					1.5	0	1	1	cytoplasm				K01951	guaA, GMPS; GMP synthase (glutamine-hydrolysing) [EC:6.3.5.2]	map00230 Purine metabolism; map00983 Drug metabolism - other enzymes; map01100 Metabolic pathways	PF00117; PF02540; PF00958	Glutamine amidotransferase class-I; NAD synthase; GMP synthase C terminal domain	F	KOG1622	GMP synthase
A0A0V1AVI7	Mitochondrial import inner membrane translocase subunit TIM44 OS=Trichinella spiralis OX=6334 GN=TIMM44 PE=4 SV=1	TIMM44	105.99	0.8	0	1	1	1.1	0	1	1					plasma membrane				K17804	TIM44; mitochondrial import inner membrane translocase subunit TIM44		PF04280; PF00085; PF13848	Tim44-like domain; Thioredoxin; Thioredoxin-like domain	U	KOG2580	Mitochondrial import inner membrane translocase, subunit TIM44
A0A0V1C1A5	Uncharacterized protein OS=Trichinella spiralis OX=6334 GN=T01_7381 PE=4 SV=1	T01_7381	67.739	1.4	0	1	1									cytoplasm
A0A0V1AIE0	Uncharacterized protein OS=Trichinella spiralis OX=6334 GN=T01_35 PE=4 SV=1	T01_35	4.1726	32.4	0	1	1	32.4	0	1	1					nucleus
A0A0V1BBS3	Protein Wnt (Fragment) OS=Trichinella spiralis OX=6334 GN=WNT4 PE=3 SV=1	WNT4	56.063	1.4	0	1	1									extracellular				K00408	WNT4; wingless-type MMTV integration site family, member 4	map04150 mTOR signaling pathway; map04310 Wnt signaling pathway; map04360 Axon guidance; map04390 Hippo signaling pathway; map04550 Signaling pathways regulating pluripotency of stem cells; map04916 Melanogenesis; map04919 Thyroid hormone signaling pathway; map04934 Cushing syndrome; map05165 Human papillomavirus infection; map05200 Pathways in cancer; map05205 Proteoglycans in cancer; map05217 B…			T	KOG3913	Wnt family of developmental regulators
A0A0V1BKP1	Putative zinc finger protein C06E1.8 OS=Trichinella spiralis OX=6334 GN=C06E1.8 PE=4 SV=1	C06E1.8	83.729	1	0	1	1									nucleus	GO:0001709 cell fate determination; GO:0006355 regulation of transcription, DNA-templated; GO:0006928 movement of cell or subcellular component; GO:0007275 multicellular organism development; GO:0007399 nervous system development; GO:0009889 regulation of biosynthetic process; GO:0009987 cellular process; GO:0010468 regulation of gene expression; GO:0010556 regulation of macromolecule biosyntheti…	GO:0005622 intracellular; GO:0005623 cell; GO:0005634 nucleus; GO:0043226 organelle; GO:0043227 membrane-bounded organelle; GO:0043229 intracellular organelle; GO:0043231 intracellular membrane-bounded organelle;	GO:0003700 DNA-binding transcription factor activity; GO:0140110 transcription regulator activity;	K09228	KRAB; KRAB domain-containing zinc finger protein	map05168 Herpes simplex virus 1 infection	PF12874	Zinc-finger of C2H2 type	S	KOG1721	FOG: Zn-finger
A0A0V1BPD0	Aminopeptidase N OS=Trichinella spiralis OX=6334 GN=T01_14866 PE=3 SV=1	T01_14866	56.846	1.8	0	1	1									cytoplasm				K11140	ANPEP, CD13; aminopeptidase N [EC:3.4.11.2]	map00480 Glutathione metabolism; map01100 Metabolic pathways; map04614 Renin-angiotensin system; map04640 Hematopoietic cell lineage	PF11838	Domain of unknown function (DUF3358)	O	KOG1046	Puromycin-sensitive aminopeptidase and related aminopeptidases
A0A0V1BNZ9	Postacrosomal sheath WW domain-binding protein OS=Trichinella spiralis OX=6334 GN=WBP2NL PE=3 SV=1	WBP2NL	49.308	2.3	0	1	1					2.3	0	1	1	cytoplasm				K22524	WBP2; WW domain-binding protein 2		PF02893	GRAM domain	T	KOG3294	WW domain binding protein WBP-2, contains GRAM domain
A0A0V1AYI4	Rap guanine nucleotide exchange factor 1 OS=Trichinella spiralis OX=6334 GN=C3G PE=4 SV=1	C3G	105.69	1.1	0	1	1									nucleus				K06277	RAPGEF1, GRF2; Rap guanine nucleotide exchange factor 1	map04015 Rap1 signaling pathway; map04510 Focal adhesion; map04722 Neurotrophin signaling pathway; map04910 Insulin signaling pathway; map05211 Renal cell carcinoma	PF00618	RasGEF N-terminal motif	T	KOG3417	Ras1 guanine nucleotide exchange factor
A0A0V1AX93	Photoreceptor-specific nuclear receptor OS=Trichinella spiralis OX=6334 GN=NR2E3 PE=3 SV=1	NR2E3	60.857	1.3	0	1	1									nucleus	GO:0001708 cell fate specification; GO:0006355 regulation of transcription, DNA-templated; GO:0006357 regulation of transcription by RNA polymerase II; GO:0007275 multicellular organism development; GO:0007399 nervous system development; GO:0007610 behavior; GO:0007626 locomotory behavior; GO:0009889 regulation of biosynthetic process; GO:0009891 positive regulation of biosynthetic process; GO:00…	GO:0005622 intracellular; GO:0005623 cell; GO:0005634 nucleus; GO:0043226 organelle; GO:0043227 membrane-bounded organelle; GO:0043229 intracellular organelle; GO:0043231 intracellular membrane-bounded organelle;	GO:0003676 nucleic acid binding; GO:0003677 DNA binding; GO:0003700 DNA-binding transcription factor activity; GO:0005488 binding; GO:0005515 protein binding; GO:0043565 sequence-specific DNA binding; GO:0097159 organic cyclic compound binding; GO:0140110 transcription regulator activity; GO:1901363 heterocyclic compound binding;	K08546	NR2E3, PNR; nuclear receptor subfamily 2 group E member 3		PF00105; PF00104	Zinc finger, C4 type (two domains); Ligand-binding domain of nuclear hormone receptor	K	KOG3575	FOG: Hormone receptors
A0A0V1BMW3	Derlin-2 OS=Trichinella spiralis OX=6334 GN=DERL2 PE=3 SV=1	DERL2	168.92	0.5	0	1	1									plasma membrane	GO:0001558 regulation of cell growth; GO:0006508 proteolysis; GO:0006511 ubiquitin-dependent protein catabolic process; GO:0006807 nitrogen compound metabolic process; GO:0006810 transport; GO:0006886 intracellular protein transport; GO:0006950 response to stress; GO:0006986 response to unfolded protein; GO:0007154 cell communication; GO:0007165 signal transduction; GO:0008104 protein localizatio…	GO:0005622 intracellular; GO:0005623 cell; GO:0005737 cytoplasm; GO:0005783 endoplasmic reticulum; GO:0005789 endoplasmic reticulum membrane; GO:0012505 endomembrane system; GO:0016020 membrane; GO:0016021 integral component of membrane; GO:0030176 integral component of endoplasmic reticulum membrane; GO:0031224 intrinsic component of membrane; GO:0031227 intrinsic component of endoplasmic reticu…		K19737	PRMT9; type II protein arginine methyltransferase [EC:2.1.1.320]				U	KOG1499	Protein arginine N-methyltransferase PRMT1 and related enzymes
E5SM11	Uncharacterized protein OS=Trichinella spiralis OX=6334 GN=T01_5811 PE=4 SV=1	T01_5811	23.814	4.9	0	1	1									mitochondria
A0A0V1BTZ8	Tigger transposable element-derived protein 4 OS=Trichinella spiralis OX=6334 GN=TIGD4 PE=4 SV=1	TIGD4	83.545	1.5	0	1	1									plasma membrane				K10397	KIF6_9; kinesin family member 6/9		PF03221; PF00024	Tc5 transposase DNA-binding domain; PAN domain	BD	KOG3105	DNA-binding centromere protein B (CENP-B)
A0A0V1B4W5	T-complex protein 1 subunit delta OS=Trichinella spiralis OX=6334 GN=cct-4 PE=3 SV=1	cct-4	57.996	2.4	0	1	1	4.3	1	2	2					cytoplasm	GO:0006457 protein folding; GO:0007275 multicellular organism development; GO:0009653 anatomical structure morphogenesis; GO:0009791 post-embryonic development; GO:0009886 post-embryonic animal morphogenesis; GO:0009987 cellular process; GO:0010171 body morphogenesis; GO:0032501 multicellular organismal process; GO:0032502 developmental process; GO:0040032 post-embryonic body morphogenesis; GO:00…		GO:0005488 binding; GO:0005515 protein binding; GO:0051082 unfolded protein binding;	K09496	CCT4; T-complex protein 1 subunit delta				O	KOG0358	Chaperonin complex component, TCP-1 delta subunit (CCT4)
A0A0V1BAU2	Putative calcium-binding mitochondrial carrier K02F3.2 (Fragment) OS=Trichinella spiralis OX=6334 GN=K02F3.2 PE=3 SV=1	K02F3.2	79.714	2.1	0	1	1									cytoplasm				K15105	SLC25A12_13, AGC; solute carrier family 25 (mitochondrial aspartate/glutamate transporter), member 12/13		PF13833	EF-hand domain pair	C	KOG0751	Mitochondrial aspartate/glutamate carrier protein Aralar/Citrin (contains EF-hand Ca2+-binding domains)
A0A0V1ATM4	MULE domain-containing protein(predicted) OS=Trichinella spiralis OX=6334 GN=T01_5486 PE=4 SV=1	T01_5486	10.218	8	0	1	1									cytoplasm
A0A0V1C1E2	Protein cramped-like (Fragment) OS=Trichinella spiralis OX=6334 GN=Cramp1l PE=4 SV=1	Cramp1l	152.76	0.5	0	1	1					0.5	0	1	1	nucleus									K	KOG4468	Polycomb-group transcriptional regulator
A0A0V1BH31	Acetylcholinesterase OS=Trichinella spiralis OX=6334 GN=ache PE=3 SV=1	ache	266.77	0.5	0	1	1									plasma membrane				K01050	BCHE; cholinesterase [EC:3.1.1.8]		PF00018; PF00135	SH3 domain; Carboxylesterase family	G	KOG4389	Acetylcholinesterase/Butyrylcholinesterase
A0A0V1BDQ5	Chymotrypsinogen A OS=Trichinella spiralis OX=6334 GN=Prss30 PE=4 SV=1	Prss30	38.688	20.6	0	8	1	21.8	1	9	1	15.6	1	7	1	extracellular				K09640	TMPRSS9; transmembrane protease serine 9 [EC:3.4.21.-]		PF00089	Trypsin	O	KOG3627	Trypsin
A0A0V1BZU9	Retrovirus-related Pol polyprotein from transposon TNT 1-94 OS=Trichinella spiralis OX=6334 GN=T01_1807 PE=4 SV=1	T01_1807	104.48	1	0	1	1									cytoplasm				K22984	OR; odorant receptor		PF13976	GAG-pre-integrase domain	L	KOG0017	FOG: Transposon-encoded proteins with TYA, reverse transcriptase, integrase domains in various combinations
A0A0V1C2C6	MAM domain protein(predicted) OS=Trichinella spiralis OX=6334 GN=T01_9971 PE=4 SV=1	T01_9971	51.36	1.7	0	1	1									mitochondria							PF00629	MAM domain
A0A0V1AZV0	Protein arginine N-methyltransferase 5 OS=Trichinella spiralis OX=6334 GN=PRMT5 PE=4 SV=1	PRMT5	77.831	1.9	0	1	1									cytoplasm	GO:0006325 chromatin organization; GO:0006355 regulation of transcription, DNA-templated; GO:0006464 cellular protein modification process; GO:0006479 protein methylation; GO:0006807 nitrogen compound metabolic process; GO:0006915 apoptotic process; GO:0006950 response to stress; GO:0006974 cellular response to DNA damage stimulus; GO:0006996 organelle organization; GO:0007154 cell communication;…	GO:0005622 intracellular; GO:0005623 cell; GO:0005634 nucleus; GO:0043226 organelle; GO:0043227 membrane-bounded organelle; GO:0043229 intracellular organelle; GO:0043231 intracellular membrane-bounded organelle;	GO:0002039 p53 binding; GO:0003824 catalytic activity; GO:0005488 binding; GO:0005515 protein binding; GO:0008134 transcription factor binding; GO:0008168 methyltransferase activity; GO:0008170 N-methyltransferase activity; GO:0008276 protein methyltransferase activity; GO:0008469 histone-arginine N-methyltransferase activity; GO:0008757 S-adenosylmethionine-dependent methyltransferase activity; …	K02516	PRMT5, HSL7; type II protein arginine methyltransferase [EC:2.1.1.320]	map03013 RNA transport	PF05185; PF00111	PRMT5 arginine-N-methyltransferase; 2Fe-2S iron-sulfur cluster binding domain	D	KOG3309	Ferredoxin
A0A0V1B0D9	Uncharacterized protein OS=Trichinella spiralis OX=6334 GN=T01_11311 PE=4 SV=1	T01_11311	9.0376	9	0	1	1	9	0	1	1	9	0	1	1	extracellular
A0A0V1B7G4	"39S ribosomal protein L16, mitochondrial OS=Trichinella spiralis OX=6334 GN=T25D10.4 PE=3 SV=1"	T25D10.4	28.44	2.9	0	1	1	2.9	0	1	1					mitochondria				K02878	RP-L16, MRPL16, rplP; large subunit ribosomal protein L16	map03010 Ribosome			J	KOG3422	Mitochondrial ribosomal protein L16
A0A0V1BTN3	Transmembrane protease serine 9 OS=Trichinella spiralis OX=6334 GN=IDE PE=4 SV=1	IDE	84.01	0.9	0	1	1									plasma membrane				K09640	TMPRSS9; transmembrane protease serine 9 [EC:3.4.21.-]		PF00089	Trypsin	O	KOG3627	Trypsin
A0A0V1BZH3	Non-specific serine/threonine protein kinase OS=Trichinella spiralis OX=6334 GN=unc-51 PE=4 SV=1	unc-51	102.42	0.9	0	1	1					0.9	0	1	1	nucleus	GO:0000003 reproduction; GO:0000902 cell morphogenesis; GO:0000904 cell morphogenesis involved in differentiation; GO:0001558 regulation of cell growth; GO:0002119 nematode larval development; GO:0002164 larval development; GO:0003006 developmental process involved in reproduction; GO:0006464 cellular protein modification process; GO:0006468 protein phosphorylation; GO:0006793 phosphorus metaboli…	GO:0005623 cell; GO:0030424 axon; GO:0036477 somatodendritic compartment; GO:0042995 cell projection; GO:0043005 neuron projection; GO:0043025 neuronal cell body; GO:0044297 cell body; GO:0120025 plasma membrane bounded cell projection;	GO:0003824 catalytic activity; GO:0004672 protein kinase activity; GO:0004674 protein serine/threonine kinase activity; GO:0005488 binding; GO:0005515 protein binding; GO:0016301 kinase activity; GO:0016740 transferase activity; GO:0016772 transferase activity, transferring phosphorus-containing groups; GO:0016773 phosphotransferase activity, alcohol group as acceptor; GO:0140096 catalytic activi…	K08269	ULK2, ATG1; serine/threonine-protein kinase ULK2 [EC:2.7.11.1]	map04136 Autophagy - other; map04140 Autophagy - animal; map04150 mTOR signaling pathway; map04212 Longevity regulating pathway - worm	PF00069	Protein kinase domain	T	KOG2622	Putative myrosinase precursor
A0A0V1B610	Myelin transcription factor 1 OS=Trichinella spiralis OX=6334 GN=MYT1 PE=4 SV=1	MYT1	120.85	0.9	0	1	1	0.9	0	1	1	0.9	0	1	1	extracellular	GO:0002119 nematode larval development; GO:0002164 larval development; GO:0007275 multicellular organism development; GO:0009791 post-embryonic development; GO:0032501 multicellular organismal process; GO:0032502 developmental process; GO:0048856 anatomical structure development;			K23192	MYT1; myelin transcription factor 1				K	KOG3803	Transcription factor containing C2HC type Zn finger
A0A0V1BVH6	Caseinolytic peptidase B-like protein OS=Trichinella spiralis OX=6334 GN=Clpb PE=3 SV=1	Clpb	79.834	1.1	0	1	1									cytoplasm,mitochondria				K03695	clpB; ATP-dependent Clp protease ATP-binding subunit ClpB	map04213 Longevity regulating pathway - multiple species	PF03259; PF07724; PF10431	Roadblock/LC7 domain; AAA domain (Cdc48 subfamily); C-terminal, D2-small domain, of ClpB protein	O	KOG1051	Chaperone HSP104 and related ATP-dependent Clp proteases
A0A0V1BEA1	DC-STAMP domain-containing protein 1 OS=Trichinella spiralis OX=6334 GN=DCST1 PE=4 SV=1	DCST1	128.94	1	0	1	1									plasma membrane				K22375	DCST1; E3 ubiquitin-protein ligase DCST1 [EC:2.3.2.27]				S	KOG3726	Uncharacterized conserved protein
A0A0V1BGU2	Structural maintenance of chromosomes protein 3 (Fragment) OS=Trichinella spiralis OX=6334 GN=smc3 PE=4 SV=1	smc3	129.59	0.6	0	1	1									nucleus				K06669	SMC3, CSPG6; structural maintenance of chromosome 3 (chondroitin sulfate proteoglycan 6)	map04110 Cell cycle; map04114 Oocyte meiosis	PF06470; PF02463	SMC proteins Flexible Hinge Domain; RecF/RecN/SMC N terminal domain	D	KOG2870	NADH:ubiquinone oxidoreductase, NDUFS2/49 kDa subunit
E5T0Q1	"NADH dehydrogenase (Ubiquinone) complex I, assembly factor 6 OS=Trichinella spiralis OX=6334 GN=NDUFAF6 PE=4 SV=1"	NDUFAF6	35.811	2.9	0	1	1									cytoplasm,mitochondria				K18163	NDUFAF6; NADH dehydrogenase [ubiquinone] 1 alpha subcomplex assembly factor 6	map04714 Thermogenesis	PF00494	Squalene/phytoene synthase	I	KOG4411	Phytoene/squalene synthetase
E5SS91	Patched domain-containing protein 3 OS=Trichinella spiralis OX=6334 GN=Ptchd3 PE=4 SV=1	Ptchd3	94.536	1.2	0	1	1					1.2	0	1	1	plasma membrane									S	KOG1934	Predicted membrane protein (patched superfamily)
A0A0V1BE69	Uncharacterized protein OS=Trichinella spiralis OX=6334 GN=T01_5306 PE=4 SV=1	T01_5306	84.379	1.4	0	1	1									nucleus
A0A0V1B051	Smoothelin-like protein 2 (Fragment) OS=Trichinella spiralis OX=6334 GN=SMTNL2 PE=4 SV=1	SMTNL2	33.877	3.6	0	1	1									cytoplasm,nucleus							PF00307	Calponin homology (CH) domain	Z	KOG4678	FOG: Calponin homology domain
A0A0V1BLP3	Sorting nexin lst-4 OS=Trichinella spiralis OX=6334 GN=lst-4 PE=3 SV=1	lst-4	65.221	1.7	0	1	1									cytoplasm,nucleus	GO:0001845 phagolysosome assembly; GO:0006810 transport; GO:0006897 endocytosis; GO:0006906 vesicle fusion; GO:0006909 phagocytosis; GO:0006915 apoptotic process; GO:0006996 organelle organization; GO:0007033 vacuole organization; GO:0007040 lysosome organization; GO:0008219 cell death; GO:0009987 cellular process; GO:0012501 programmed cell death; GO:0016043 cellular component organization; GO:0…	GO:0005622 intracellular; GO:0005623 cell; GO:0005737 cytoplasm; GO:0030139 endocytic vesicle; GO:0031410 cytoplasmic vesicle; GO:0031982 vesicle; GO:0032009 early phagosome; GO:0043226 organelle; GO:0043227 membrane-bounded organelle; GO:0043229 intracellular organelle; GO:0045335 phagocytic vesicle; GO:0097708 intracellular vesicle;	GO:0005488 binding; GO:0005515 protein binding; GO:0005543 phospholipid binding; GO:0005546 phosphatidylinositol-4,5-bisphosphate binding; GO:0005547 phosphatidylinositol-3,4,5-trisphosphate binding; GO:0008289 lipid binding; GO:0019899 enzyme binding; GO:0019902 phosphatase binding; GO:0035091 phosphatidylinositol binding; GO:0043167 ion binding; GO:0043168 anion binding; GO:0043621 protein self…	K17923	SNX9_18_33; sorting nexin-9/18/33		PF00787; PF10456	PX domain; WASP-binding domain of Sorting nexin protein	U	KOG2528	Sorting nexin SNX9/SH3PX1 and related proteins
A0A0V1B864	M protein repeat protein(predicted) OS=Trichinella spiralis OX=6334 GN=T01_13509 PE=4 SV=1	T01_13509	142.7	0.9	0	1	1					0.8	0	1	1	nucleus
A0A0V1B0Y7	Colorectal mutant cancer protein(predicted) OS=Trichinella spiralis OX=6334 GN=T01_9387 PE=4 SV=1	T01_9387	57.41	2.4	0	1	1					2.4	0	1	1	cytoplasm
A0A0V1BDC6	E3 ubiquitin-protein ligase CBL OS=Trichinella spiralis OX=6334 GN=Cbl PE=4 SV=1	Cbl	56.743	1.8	0	1	1									nucleus	GO:0040027 negative regulation of vulval development; GO:0040028 regulation of vulval development; GO:0048519 negative regulation of biological process; GO:0048580 regulation of post-embryonic development; GO:0048581 negative regulation of post-embryonic development; GO:0050789 regulation of biological process; GO:0050793 regulation of developmental process; GO:0051093 negative regulation of deve…		GO:0005488 binding; GO:0005515 protein binding;	K04707	CBL; E3 ubiquitin-protein ligase CBL [EC:2.3.2.27]	map04012 ErbB signaling pathway; map04120 Ubiquitin mediated proteolysis; map04144 Endocytosis; map04910 Insulin signaling pathway; map05100 Bacterial invasion of epithelial cells; map05200 Pathways in cancer; map05205 Proteoglycans in cancer; map05220 Chronic myeloid leukemia	PF02262; PF02761; PF02762	CBL proto-oncogene N-terminal domain 1; CBL proto-oncogene N-terminus, EF hand-like domain; CBL proto-oncogene N-terminus, SH2-like domain	V	KOG1785	Tyrosine kinase negative regulator CBL
A0A0V1AVC0	Uncharacterized protein OS=Trichinella spiralis OX=6334 GN=T01_13778 PE=4 SV=1	T01_13778	9.8505	11.1	0	1	1									cytoplasm
A0A0V1BMM0	"CG3579-PA, putative(predicted) OS=Trichinella spiralis OX=6334 GN=T01_9792 PE=4 SV=1"	T01_9792	25.587	5.6	0	1	1					5.6	0	1	1	cytoplasm
A0A0V1BN99	Calmodulin (Fragment) OS=Trichinella spiralis OX=6334 GN=T01_13282 PE=3 SV=1	T01_13282	19.388	6	0	1	1									cytoplasm				K02183	CALM; calmodulin	map04014 Ras signaling pathway; map04015 Rap1 signaling pathway; map04020 Calcium signaling pathway; map04022 cGMP-PKG signaling pathway; map04024 cAMP signaling pathway; map04070 Phosphatidylinositol signaling system; map04114 Oocyte meiosis; map04218 Cellular senescence; map04261 Adrenergic signaling in cardiomyocytes; map04270 Vascular smooth muscle contraction; map04371 Apelin signaling pathw…	PF13499	EF-hand domain pair	T	KOG0027	Calmodulin and related proteins (EF-Hand superfamily)
E5SXI4	Uncharacterized protein OS=Trichinella spiralis OX=6334 GN=T01_2950 PE=4 SV=1	T01_2950	14.813	9.1	0	1	1									mitochondria
A0A0V1B0H0	Uncharacterized protein (Fragment) OS=Trichinella spiralis OX=6334 GN=T01_397 PE=4 SV=1	T01_397	19.149					6.5	2	1	1	6.5	2	1	1	extracellular
A0A0V1B5X5	Non-specific serine/threonine protein kinase OS=Trichinella spiralis OX=6334 GN=dapk-1 PE=4 SV=1	dapk-1	159.94									0.7	1	1	1	cytoplasm				K08803	DAPK; death-associated protein kinase [EC:2.7.11.1]	map04140 Autophagy - animal; map05200 Pathways in cancer; map05219 Bladder cancer	PF00069; PF00531	Protein kinase domain; Death domain	T	KOG0032	Ca2+/calmodulin-dependent protein kinase, EF-Hand protein superfamily
A0A0V1B7A1	Protein SWAP OS=Trichinella spiralis OX=6334 GN=swp-1 PE=4 SV=1	swp-1	161.98					0.7	0	1	1	0.7	0	1	1	nucleus				K13192	RBM26; RNA-binding protein 26		PF09750	Alternative splicing regulator	A	KOG2135	Proteins containing the RNA recognition motif
A0A0V1B716	Heterogeneous nuclear ribonucleoprotein A1 OS=Trichinella spiralis OX=6334 GN=hrp-1 PE=4 SV=1	hrp-1	35.032					2.5	1	1	1	2.5	1	1	1	nucleus	GO:0000375 RNA splicing, via transesterification reactions; GO:0000377 RNA splicing, via transesterification reactions with bulged adenosine as nucleophile; GO:0000398 mRNA splicing, via spliceosome; GO:0006139 nucleobase-containing compound metabolic process; GO:0006396 RNA processing; GO:0006397 mRNA processing; GO:0006725 cellular aromatic compound metabolic process; GO:0006807 nitrogen compou…	GO:0000781 chromosome, telomeric region; GO:0005622 intracellular; GO:0005623 cell; GO:0005694 chromosome; GO:0043226 organelle; GO:0043228 non-membrane-bounded organelle; GO:0043229 intracellular organelle; GO:0043232 intracellular non-membrane-bounded organelle; GO:0098687 chromosomal region;	GO:0003676 nucleic acid binding; GO:0003723 RNA binding; GO:0005488 binding; GO:0097159 organic cyclic compound binding; GO:1901363 heterocyclic compound binding;	K12741	HNRNPA1_3; heterogeneous nuclear ribonucleoprotein A1/A3	map03040 Spliceosome	PF00076	RNA recognition motif. (a.k.a. RRM, RBD, or RNP domain)	A	KOG0118	FOG: RRM domain
E5SIX4	Serine protease 29 OS=Trichinella spiralis OX=6334 GN=Prss29 PE=4 SV=1	Prss29	38.92					9.3	2	3	3					extracellular				K08665	HPN; hepsin [EC:3.4.21.106]	map05203 Viral carcinogenesis	PF00089	Trypsin	O	KOG3627	Trypsin
A0A0V1BCS3	Chloride channel protein OS=Trichinella spiralis OX=6334 GN=Clcn1 PE=3 SV=1	Clcn1	96.35					1.2	0	1	1					plasma membrane				K05011	CLCN2; chloride channel 2	map04978 Mineral absorption			P	KOG0476	Cl- channel CLC-2 and related proteins (CLC superfamily)
A0A0V1BWU8	Unconventional myosin-XV OS=Trichinella spiralis OX=6334 GN=MYO15A PE=3 SV=1	MYO15A	311.6					0.4	1	1	1					cytoplasm				K10361	MYO15; myosin XV		PF00063; PF07653; PF00373	Myosin head (motor domain); Variant SH3 domain; FERM central domain	Z	KOG4229	Myosin VII, myosin IXB and related myosins
A0A0V1AZC2	AT-rich interactive domain-containing protein 4A (Fragment) OS=Trichinella spiralis OX=6334 GN=Iscu PE=4 SV=1	Iscu	183.39					0.8	1	1	1	0.8	1	1	1	plasma membrane				K22068	ISCU; iron-sulfur cluster assembly enzyme ISCU, mitochondrial		PF01388	ARID/BRIGHT DNA binding domain	C	KOG3361	Iron binding protein involved in Fe-S cluster formation
A0A0V1AJI3	"Indoleamine 2,3-dioxygenase 1(predicted) OS=Trichinella spiralis OX=6334 GN=T01_2234 PE=4 SV=1"	T01_2234	11.682					6.9	0	1	1					cytoplasm				K00463	IDO, INDO; indoleamine 2,3-dioxygenase [EC:1.13.11.52]	map00380 Tryptophan metabolism; map01100 Metabolic pathways; map05143 African trypanosomiasis			S	KOG3397	Acetyltransferases
A0A0V1BPS4	H/ACA ribonucleoprotein complex subunit OS=Trichinella spiralis OX=6334 GN=gar1 PE=3 SV=1	gar1	26.781					6.9	2	2	2	3.7	1	1	1	nucleus	GO:0000154 rRNA modification; GO:0000454 snoRNA guided rRNA pseudouridine synthesis; GO:0001522 pseudouridine synthesis; GO:0006139 nucleobase-containing compound metabolic process; GO:0006364 rRNA processing; GO:0006396 RNA processing; GO:0006725 cellular aromatic compound metabolic process; GO:0006807 nitrogen compound metabolic process; GO:0008152 metabolic process; GO:0009451 RNA modification…	GO:0005622 intracellular; GO:0005623 cell; GO:0005634 nucleus; GO:0005730 nucleolus; GO:0005732 small nucleolar ribonucleoprotein complex; GO:0031429 box H/ACA snoRNP complex; GO:0031974 membrane-enclosed lumen; GO:0031981 nuclear lumen; GO:0032991 protein-containing complex; GO:0043226 organelle; GO:0043227 membrane-bounded organelle; GO:0043228 non-membrane-bounded organelle; GO:0043229 intrace…	GO:0003676 nucleic acid binding; GO:0003723 RNA binding; GO:0005488 binding; GO:0030515 snoRNA binding; GO:0034513 box H/ACA snoRNA binding; GO:0097159 organic cyclic compound binding; GO:1901363 heterocyclic compound binding;	K11128	GAR1, NOLA1; H/ACA ribonucleoprotein complex subunit 1	map03008 Ribosome biogenesis in eukaryotes	PF04410	Gar1/Naf1 RNA binding region	J	KOG3262	H/ACA small nucleolar RNP component GAR1
E5SWH4	Elongation factor 1-beta OS=Trichinella spiralis OX=6334 GN=eef1b PE=3 SV=1	eef1b	34.186					3	1	1	1					nucleus				K03232	EEF1B; elongation factor 1-beta		PF10587; PF00736	Eukaryotic elongation factor 1 beta central acidic region; EF-1 guanine nucleotide exchange domain	J	KOG1668	Elongation factor 1 beta/delta chain
A0A0V1BRX4	Protein unc-80 OS=Trichinella spiralis OX=6334 GN=unc-80 PE=4 SV=1	unc-80	367.32									0.2	0	1	1	plasma membrane	GO:0006810 transport; GO:0006811 ion transport; GO:0006812 cation transport; GO:0034220 ion transmembrane transport; GO:0040012 regulation of locomotion; GO:0040017 positive regulation of locomotion; GO:0042221 response to chemical; GO:0042493 response to drug; GO:0042592 homeostatic process; GO:0048518 positive regulation of biological process; GO:0048878 chemical homeostasis; GO:0050789 regulat…	GO:0005623 cell; GO:0016020 membrane; GO:0016021 integral component of membrane; GO:0030424 axon; GO:0031224 intrinsic component of membrane; GO:0032991 protein-containing complex; GO:0034702 ion channel complex; GO:0034703 cation channel complex; GO:0042995 cell projection; GO:0043005 neuron projection; GO:0098796 membrane protein complex; GO:0120025 plasma membrane bounded cell projection; GO:1…	GO:0005215 transporter activity; GO:0005216 ion channel activity; GO:0005261 cation channel activity; GO:0008324 cation transmembrane transporter activity; GO:0015075 ion transmembrane transporter activity; GO:0015267 channel activity; GO:0015318 inorganic molecular entity transmembrane transporter activity; GO:0022803 passive transmembrane transporter activity; GO:0022857 transmembrane transport…
A0A0V1AUV5	Histone H1.4 OS=Trichinella spiralis OX=6334 GN=hil-4 PE=3 SV=1	hil-4	22.9									5.9	2	1	1	nucleus	GO:0000737 DNA catabolic process, endonucleolytic; GO:0006139 nucleobase-containing compound metabolic process; GO:0006259 DNA metabolic process; GO:0006308 DNA catabolic process; GO:0006309 apoptotic DNA fragmentation; GO:0006323 DNA packaging; GO:0006325 chromatin organization; GO:0006333 chromatin assembly or disassembly; GO:0006334 nucleosome assembly; GO:0006725 cellular aromatic compound me…	GO:0000228 nuclear chromosome; GO:0000785 chromatin; GO:0000786 nucleosome; GO:0000790 nuclear chromatin; GO:0000791 euchromatin; GO:0005622 intracellular; GO:0005623 cell; GO:0005634 nucleus; GO:0005654 nucleoplasm; GO:0005694 chromosome; GO:0005719 nuclear euchromatin; GO:0005737 cytoplasm; GO:0005794 Golgi apparatus; GO:0005856 cytoskeleton; GO:0012505 endomembrane system; GO:0015629 actin cyt…	GO:0003676 nucleic acid binding; GO:0003677 DNA binding; GO:0003680 AT DNA binding; GO:0003682 chromatin binding; GO:0003690 double-stranded DNA binding; GO:0005488 binding; GO:0031490 chromatin DNA binding; GO:0031491 nucleosome binding; GO:0031492 nucleosomal DNA binding; GO:0043565 sequence-specific DNA binding; GO:0044877 protein-containing complex binding; GO:0097159 organic cyclic compound …	K11275	H1_5; histone H1/5		PF00538	linker histone H1 and H5 family	B	KOG4012	Histone H1
A0A0V1BYA8	Transformer-2-like protein beta OS=Trichinella spiralis OX=6334 GN=Tra2b PE=4 SV=1	Tra2b	49.682									3.3	2	1	1	nucleus	GO:0000375 RNA splicing, via transesterification reactions; GO:0000377 RNA splicing, via transesterification reactions with bulged adenosine as nucleophile; GO:0000398 mRNA splicing, via spliceosome; GO:0006139 nucleobase-containing compound metabolic process; GO:0006396 RNA processing; GO:0006397 mRNA processing; GO:0006725 cellular aromatic compound metabolic process; GO:0006807 nitrogen compou…		GO:0003676 nucleic acid binding; GO:0003723 RNA binding; GO:0005488 binding; GO:0097159 organic cyclic compound binding; GO:1901363 heterocyclic compound binding;	K12897	TRA2; transformer-2 protein	map03040 Spliceosome	PF00076	RNA recognition motif. (a.k.a. RRM, RBD, or RNP domain)	A	KOG0118	FOG: RRM domain
A0A0V1BVT8	Calsequestrin OS=Trichinella spiralis OX=6334 GN=T01_14962 PE=3 SV=1	T01_14962	59.81									1.7	1	1	1	mitochondria	GO:0042592 homeostatic process; GO:0048878 chemical homeostasis; GO:0050801 ion homeostasis; GO:0055065 metal ion homeostasis; GO:0055074 calcium ion homeostasis; GO:0055080 cation homeostasis; GO:0065007 biological regulation; GO:0065008 regulation of biological quality; GO:0072507 divalent inorganic cation homeostasis; GO:0098771 inorganic ion homeostasis;	GO:0005622 intracellular; GO:0005623 cell; GO:0005634 nucleus; GO:0005737 cytoplasm; GO:0005886 plasma membrane; GO:0016020 membrane; GO:0016324 apical plasma membrane; GO:0042383 sarcolemma; GO:0043226 organelle; GO:0043227 membrane-bounded organelle; GO:0043229 intracellular organelle; GO:0043231 intracellular membrane-bounded organelle; GO:0045177 apical part of cell; GO:0071944 cell periphery…	GO:0005488 binding; GO:0005509 calcium ion binding; GO:0005515 protein binding; GO:0043167 ion binding; GO:0043169 cation binding; GO:0046872 metal ion binding;	K23468	CASQ1; calsequestrin 1	map04020 Calcium signaling pathway
A0A0V1C2G5	Ubiquitin-like modifier-activating enzyme 1 OS=Trichinella spiralis OX=6334 GN=UBA1 PE=3 SV=1	UBA1	115.19					2.3	3	2	2					nucleus	GO:0000003 reproduction; GO:0002119 nematode larval development; GO:0002164 larval development; GO:0003006 developmental process involved in reproduction; GO:0003008 system process; GO:0006464 cellular protein modification process; GO:0006807 nitrogen compound metabolic process; GO:0007275 multicellular organism development; GO:0007276 gamete generation; GO:0007281 germ cell development; GO:00072…			K03178	UBE1, UBA1; ubiquitin-activating enzyme E1 [EC:6.2.1.45]	map04120 Ubiquitin mediated proteolysis; map05012 Parkinson disease	PF00899; PF10585; PF09358	ThiF family; Ubiquitin-activating enzyme active site ; Ubiquitin-activating enzyme e1 C-terminal domain	O	KOG2012	Ubiquitin activating enzyme UBA1
A0A0V1BFN9	Uncharacterized protein OS=Trichinella spiralis OX=6334 GN=T01_3317 PE=4 SV=1	T01_3317	7.8819									13.4	0	1	1	extracellular
A0A0V1BWZ2	60 kDa SS-A/Ro ribonucleoprotein (Fragment) OS=Trichinella spiralis OX=6334 GN=trove2 PE=3 SV=1	trove2	69.116					1.8	1	1	1	1.8	2	1	1	endoplasmic reticulum				K11089	TROVE2, SSA2; 60 kDa SS-A/Ro ribonucleoprotein	map05322 Systemic lupus erythematosus	PF05731	TROVE domain	S	KOG4465	Uncharacterized conserved protein
A0A0V1B3Y1	Small nuclear ribonucleoprotein Sm D2 OS=Trichinella spiralis OX=6334 GN=snr-4 PE=3 SV=1	snr-4	14.385					17.3	2	2	2					cytoplasm			GO:0005488 binding; GO:0005515 protein binding;	K11096	SNRPD2, SMD2; small nuclear ribonucleoprotein D2	map03040 Spliceosome	PF01423	LSM domain	A	KOG3459	Small nuclear ribonucleoprotein (snRNP) Sm core protein
A0A0V1AIH0	Uncharacterized protein (Fragment) OS=Trichinella spiralis OX=6334 GN=T01_15645 PE=4 SV=1	T01_15645	9.2686									9.3	0	1	1	extracellular
E5SSK9	Mitochondrial DNA polymerase catalytic subunit OS=Trichinella spiralis OX=6334 GN=MIP1 PE=3 SV=1	MIP1	147.71					0.6	1	1	1					plasma membrane	GO:0000002 mitochondrial genome maintenance; GO:0000003 reproduction; GO:0003006 developmental process involved in reproduction; GO:0003008 system process; GO:0006139 nucleobase-containing compound metabolic process; GO:0006259 DNA metabolic process; GO:0006260 DNA replication; GO:0006261 DNA-dependent DNA replication; GO:0006264 mitochondrial DNA replication; GO:0006725 cellular aromatic compoun…			K02332	POLG; DNA polymerase gamma 1 [EC:2.7.7.7]		PF00179	Ubiquitin-conjugating enzyme	L	KOG3657	Mitochondrial DNA polymerase gamma, catalytic subunit
A0A0V1B6S1	Calmodulin-like protein OS=Trichinella spiralis OX=6334 GN=cal-1 PE=4 SV=1	cal-1	18.839									5.6	0	1	1	cytoplasm				K02183	CALM; calmodulin	map04014 Ras signaling pathway; map04015 Rap1 signaling pathway; map04020 Calcium signaling pathway; map04022 cGMP-PKG signaling pathway; map04024 cAMP signaling pathway; map04070 Phosphatidylinositol signaling system; map04114 Oocyte meiosis; map04218 Cellular senescence; map04261 Adrenergic signaling in cardiomyocytes; map04270 Vascular smooth muscle contraction; map04371 Apelin signaling pathw…	PF13499	EF-hand domain pair	T	KOG0027	Calmodulin and related proteins (EF-Hand superfamily)
A0A0V1BXT3	Protein CBG00591(predicted) OS=Trichinella spiralis OX=6334 GN=fam136a PE=3 SV=1	fam136a	16.62					4.9	0	1	1					extracellular		GO:0005622 intracellular; GO:0005623 cell; GO:0005737 cytoplasm;							S	KOG3377	Uncharacterized conserved protein
A0A0V1BAL3	Uncharacterized protein OS=Trichinella spiralis OX=6334 GN=T01_5378 PE=4 SV=1	T01_5378	30.333					3.8	0	1	1					cytoplasm,nucleus
A0A0V1B356	Structural maintenance of chromosomes protein 1A OS=Trichinella spiralis OX=6334 GN=SMC1A PE=3 SV=1	SMC1A	283.85					0.3	0	1	1	0.3	0	1	1	cytoplasm	GO:0000070 mitotic sister chromatid segregation; GO:0000278 mitotic cell cycle; GO:0000280 nuclear division; GO:0000819 sister chromatid segregation; GO:0006996 organelle organization; GO:0007049 cell cycle; GO:0007059 chromosome segregation; GO:0007062 sister chromatid cohesion; GO:0007064 mitotic sister chromatid cohesion; GO:0007275 multicellular organism development; GO:0009314 response to ra…	GO:0000228 nuclear chromosome; GO:0000785 chromatin; GO:0000790 nuclear chromatin; GO:0000793 condensed chromosome; GO:0005622 intracellular; GO:0005623 cell; GO:0005634 nucleus; GO:0005694 chromosome; GO:0008278 cohesin complex; GO:0031974 membrane-enclosed lumen; GO:0031981 nuclear lumen; GO:0032991 protein-containing complex; GO:0043226 organelle; GO:0043227 membrane-bounded organelle; GO:0043…	GO:0003676 nucleic acid binding; GO:0003677 DNA binding; GO:0005488 binding; GO:0097159 organic cyclic compound binding; GO:1901363 heterocyclic compound binding;	K06636	SMC1; structural maintenance of chromosome 1	map04110 Cell cycle; map04114 Oocyte meiosis	PF02463; PF06470; PF00652; PF00226	RecF/RecN/SMC N terminal domain; SMC proteins Flexible Hinge Domain; Ricin-type beta-trefoil lectin domain; DnaJ domain	D	KOG3736	Polypeptide N-acetylgalactosaminyltransferase
A0A0V1AS05	Superoxide dismutase OS=Trichinella spiralis OX=6334 GN=Sod2 PE=3 SV=1	Sod2	24.451					5.9	2	1	1	5.9	1	1	1	mitochondria	GO:0000302 response to reactive oxygen species; GO:0000303 response to superoxide; GO:0000305 response to oxygen radical; GO:0006801 superoxide metabolic process; GO:0006950 response to stress; GO:0006979 response to oxidative stress; GO:0008152 metabolic process; GO:0009636 response to toxic substance; GO:0009987 cellular process; GO:0010035 response to inorganic substance; GO:0019430 removal of…	GO:0005622 intracellular; GO:0005623 cell; GO:0005737 cytoplasm; GO:0005739 mitochondrion; GO:0005740 mitochondrial envelope; GO:0005743 mitochondrial inner membrane; GO:0016020 membrane; GO:0019866 organelle inner membrane; GO:0031090 organelle membrane; GO:0031966 mitochondrial membrane; GO:0031967 organelle envelope; GO:0031975 envelope; GO:0032991 protein-containing complex; GO:0043226 organe…	GO:0003824 catalytic activity; GO:0004784 superoxide dismutase activity; GO:0005488 binding; GO:0005515 protein binding; GO:0016209 antioxidant activity; GO:0016491 oxidoreductase activity; GO:0016721 oxidoreductase activity, acting on superoxide radicals as acceptor; GO:0042802 identical protein binding; GO:0042803 protein homodimerization activity; GO:0046983 protein dimerization activity;	K04564	SOD2; superoxide dismutase, Fe-Mn family [EC:1.15.1.1]	map04013 MAPK signaling pathway - fly; map04068 FoxO signaling pathway; map04146 Peroxisome; map04211 Longevity regulating pathway; map04212 Longevity regulating pathway - worm; map04213 Longevity regulating pathway - multiple species; map05016 Huntington disease	PF00081; PF02777	Iron/manganese superoxide dismutases, alpha-hairpin domain; Iron/manganese superoxide dismutases, C-terminal domain	P	KOG0876	Manganese superoxide dismutase
A0A0V1BKP4	Uncharacterized protein OS=Trichinella spiralis OX=6334 GN=T01_9822 PE=4 SV=1	T01_9822	13.018									7.3	1	1	1	mitochondria
A0A0V1BT35	Deoxyribonuclease-2-alpha OS=Trichinella spiralis OX=6334 GN=DNASE2 PE=3 SV=1	DNASE2	38.167					9.5	1	3	1					extracellular				K01158	DNASE2; deoxyribonuclease II [EC:3.1.22.1]	map04142 Lysosome			S	KOG3825	Deoxyribonuclease II
A0A0V1B2K9	Putative glutamate receptor(predicted) OS=Trichinella spiralis OX=6334 GN=T01_14607 PE=4 SV=1	T01_14607	8.1454									11.8	2	1	1	plasma membrane
A0A0V1AJM0	Piwi domain-containing protein(predicted) OS=Trichinella spiralis OX=6334 GN=tag-76 PE=4 SV=1	tag-76	13.691					7.4	2	1	1					extracellular	GO:0000003 reproduction; GO:0007276 gamete generation; GO:0007283 spermatogenesis; GO:0019953 sexual reproduction; GO:0022414 reproductive process; GO:0032501 multicellular organismal process; GO:0032504 multicellular organism reproduction; GO:0044703 multi-organism reproductive process; GO:0048232 male gamete generation; GO:0048609 multicellular organismal reproductive process; GO:0051704 multi-…	GO:0005622 intracellular; GO:0005623 cell; GO:0005737 cytoplasm; GO:0032991 protein-containing complex; GO:0035770 ribonucleoprotein granule; GO:0036464 cytoplasmic ribonucleoprotein granule; GO:0043186 P granule; GO:0043226 organelle; GO:0043228 non-membrane-bounded organelle; GO:0043229 intracellular organelle; GO:0043232 intracellular non-membrane-bounded organelle; GO:0045495 pole plasm; GO:0…		K11593	ELF2C, AGO; eukaryotic translation initiation factor 2C	map04361 Axon regeneration			K	KOG1041	Translation initiation factor 2C (eIF-2C) and related proteins
A0A0V1BCC3	Mannose-6-phosphate isomerase OS=Trichinella spiralis OX=6334 GN=T01_7294 PE=3 SV=1	T01_7294	483.26									4.8	61	22	22	plasma membrane				K00962	pnp, PNPT1; polyribonucleotide nucleotidyltransferase [EC:2.7.7.8]	map03018 RNA degradation	PF00106; PF01421; PF00090; PF01138; PF03725; PF00013	short chain dehydrogenase; Reprolysin (M12B) family zinc metalloprotease ; Thrombospondin type 1 domain; 3' exoribonuclease family, domain 1; 3' exoribonuclease family, domain 2; KH domain	J	KOG4818	Lysosomal-associated membrane protein
A0A0V1ASG0	"ADP-ribose pyrophosphatase, mitochondrial OS=Trichinella spiralis OX=6334 GN=Nudt9 PE=4 SV=1"	Nudt9	56.91					24.2	24	13	3	21.9	18	11	11	plasma membrane				K13988	NUDT9; ADP-ribose pyrophosphatase [EC:3.6.1.13]	map00230 Purine metabolism; map01100 Metabolic pathways			KLT	KOG4195	Transient receptor potential-related channel 7
A0A0V1C1S5	Protein kinase C (Fragment) OS=Trichinella spiralis OX=6334 GN=pkc-1 PE=3 SV=1	pkc-1	139.79					0.9	0	1	1					cytoplasm	GO:0000165 MAPK cascade; GO:0001505 regulation of neurotransmitter levels; GO:0002119 nematode larval development; GO:0002164 larval development; GO:0003008 system process; GO:0006464 cellular protein modification process; GO:0006468 protein phosphorylation; GO:0006793 phosphorus metabolic process; GO:0006796 phosphate-containing compound metabolic process; GO:0006807 nitrogen compound metabolic …	GO:0005623 cell;	GO:0003824 catalytic activity; GO:0004672 protein kinase activity; GO:0004674 protein serine/threonine kinase activity; GO:0004697 protein kinase C activity; GO:0016301 kinase activity; GO:0016740 transferase activity; GO:0016772 transferase activity, transferring phosphorus-containing groups; GO:0016773 phosphotransferase activity, alcohol group as acceptor; GO:0140096 catalytic activity, acting…	K18050	PRKCE; novel protein kinase C epsilon type [EC:2.7.11.13]	map04022 cGMP-PKG signaling pathway; map04071 Sphingolipid signaling pathway; map04270 Vascular smooth muscle contraction; map04371 Apelin signaling pathway; map04530 Tight junction; map04666 Fc gamma R-mediated phagocytosis; map04750 Inflammatory mediator regulation of TRP channels; map04925 Aldosterone synthesis and secretion; map04930 Type II diabetes mellitus; map04931 Insulin resistance; map…	PF00168; PF00130; PF00069	C2 domain; Phorbol esters/diacylglycerol binding domain (C1 domain); Protein kinase domain	T	KOG0694	Serine/threonine protein kinase
A0A0V1B074	Glutamate decarboxylase 1 OS=Trichinella spiralis OX=6334 GN=GAD1 PE=3 SV=1	GAD1	54.15									1.7	1	1	1	cytoplasm	GO:0001505 regulation of neurotransmitter levels; GO:0006082 organic acid metabolic process; GO:0006520 cellular amino acid metabolic process; GO:0006807 nitrogen compound metabolic process; GO:0007154 cell communication; GO:0007267 cell-cell signaling; GO:0007268 chemical synaptic transmission; GO:0008152 metabolic process; GO:0008652 cellular amino acid biosynthetic process; GO:0009058 biosynth…	GO:0005622 intracellular; GO:0005623 cell; GO:0005737 cytoplasm; GO:0008021 synaptic vesicle; GO:0012505 endomembrane system; GO:0030133 transport vesicle; GO:0030424 axon; GO:0031410 cytoplasmic vesicle; GO:0031982 vesicle; GO:0036477 somatodendritic compartment; GO:0042995 cell projection; GO:0043005 neuron projection; GO:0043025 neuronal cell body; GO:0043204 perikaryon; GO:0043226 organelle; …	GO:0003824 catalytic activity; GO:0004351 glutamate decarboxylase activity; GO:0005488 binding; GO:0008144 drug binding; GO:0016829 lyase activity; GO:0016830 carbon-carbon lyase activity; GO:0016831 carboxy-lyase activity; GO:0019842 vitamin binding; GO:0030170 pyridoxal phosphate binding; GO:0036094 small molecule binding; GO:0043167 ion binding; GO:0043168 anion binding; GO:0048037 cofactor bi…	K01580	E4.1.1.15, gadB, gadA, GAD; glutamate decarboxylase [EC:4.1.1.15]	map00250 Alanine, aspartate and glutamate metabolism; map00410 beta-Alanine metabolism; map00430 Taurine and hypotaurine metabolism; map00650 Butanoate metabolism; map01100 Metabolic pathways; map04727 GABAergic synapse; map04940 Type I diabetes mellitus	PF00282	Pyridoxal-dependent decarboxylase conserved domain	E	KOG0629	Glutamate decarboxylase and related proteins
A0A0V1C0F5	60S ribosomal protein L10 (Fragment) OS=Trichinella spiralis OX=6334 GN=RpL10 PE=4 SV=1	RpL10	26.068									3.5	1	1	1	mitochondria	GO:0000027 ribosomal large subunit assembly; GO:0002181 cytoplasmic translation; GO:0006412 translation; GO:0006518 peptide metabolic process; GO:0006807 nitrogen compound metabolic process; GO:0006996 organelle organization; GO:0008152 metabolic process; GO:0009058 biosynthetic process; GO:0009059 macromolecule biosynthetic process; GO:0009987 cellular process; GO:0010467 gene expression; GO:001…	GO:0005622 intracellular; GO:0005623 cell; GO:0005737 cytoplasm; GO:0005829 cytosol; GO:0005840 ribosome; GO:0015934 large ribosomal subunit; GO:0022625 cytosolic large ribosomal subunit; GO:0022626 cytosolic ribosome; GO:0032991 protein-containing complex; GO:0036477 somatodendritic compartment; GO:0043025 neuronal cell body; GO:0043226 organelle; GO:0043228 non-membrane-bounded organelle; GO:00…	GO:0003676 nucleic acid binding; GO:0003723 RNA binding; GO:0003735 structural constituent of ribosome; GO:0005198 structural molecule activity; GO:0005488 binding; GO:0097159 organic cyclic compound binding; GO:1901363 heterocyclic compound binding;	K02866	RP-L10e, RPL10; large subunit ribosomal protein L10e	map03010 Ribosome			J	KOG0857	60s ribosomal protein L10
A0A0V1BQY7	RNA helicase (Fragment) OS=Trichinella spiralis OX=6334 GN=DDX46 PE=4 SV=1	DDX46	115.18					0.8	0	1	1					nucleus				K12811	DDX46, PRP5; ATP-dependent RNA helicase DDX46/PRP5 [EC:3.6.4.13]	map03040 Spliceosome	PF00270	DEAD/DEAH box helicase	A	KOG0334	RNA helicase
A0A0V1B8D3	"Histone H3, embryonic OS=Trichinella spiralis OX=6334 GN=T01_14479 PE=3 SV=1"	T01_14479	24.762									7	1	2	2	nucleus				K11253	H3; histone H3	map05034 Alcoholism; map05131 Shigellosis; map05202 Transcriptional misregulation in cancer; map05322 Systemic lupus erythematosus	PF00125	Core histone H2A/H2B/H3/H4	B	KOG1745	Histones H3 and H4
E5SGZ1	Hsp90 co-chaperone Cdc37 OS=Trichinella spiralis OX=6334 GN=cdc37 PE=3 SV=1	cdc37	47.005									2.3	0	1	1	cytoplasm	GO:0000079 regulation of cyclin-dependent protein serine/threonine kinase activity; GO:0001932 regulation of protein phosphorylation; GO:0001934 positive regulation of protein phosphorylation; GO:0001959 regulation of cytokine-mediated signaling pathway; GO:0002682 regulation of immune system process; GO:0006457 protein folding; GO:0006464 cellular protein modification process; GO:0006468 protein…	GO:0000793 condensed chromosome; GO:0001726 ruffle; GO:0005622 intracellular; GO:0005623 cell; GO:0005694 chromosome; GO:0005737 cytoplasm; GO:0005819 spindle; GO:0005829 cytosol; GO:0005856 cytoskeleton; GO:0005886 plasma membrane; GO:0015630 microtubule cytoskeleton; GO:0016020 membrane; GO:0031252 cell leading edge; GO:0031253 cell projection membrane; GO:0031256 leading edge membrane; GO:0032…	GO:0003824 catalytic activity; GO:0004672 protein kinase activity; GO:0004713 protein tyrosine kinase activity; GO:0005488 binding; GO:0005515 protein binding; GO:0008022 protein C-terminus binding; GO:0008047 enzyme activator activity; GO:0016301 kinase activity; GO:0016740 transferase activity; GO:0016772 transferase activity, transferring phosphorus-containing groups; GO:0016773 phosphotransfe…	K09554	CDC37; cell division cycle protein 37	map04151 PI3K-Akt signaling pathway	PF08565	Cdc37 Hsp90 binding domain	D	KOG2260	Cell division cycle 37 protein, CDC37
A0A0V1BQR1	Uncharacterized protein OS=Trichinella spiralis OX=6334 GN=T01_11580 PE=4 SV=1	T01_11580	13.604									7.8	0	1	1	cytoplasm
A0A0V1AV42	Pol polyprotein (Fragment)(predicted) OS=Trichinella spiralis OX=6334 GN=T01_8402 PE=4 SV=1	T01_8402	296.24									0.3	0	1	1	nucleus							PF00665	Integrase core domain
A0A0V1BID7	Rho GDP-dissociation inhibitor 1 (Fragment) OS=Trichinella spiralis OX=6334 GN=Arhgdia PE=3 SV=1	Arhgdia	24.011									6.2	1	1	1	cytoplasm				K12462	ARHGDI, RHOGDI; Rho GDP-dissociation inhibitor	map04722 Neurotrophin signaling pathway; map04962 Vasopressin-regulated water reabsorption	PF02115	RHO protein GDP dissociation inhibitor	T	KOG3205	Rho GDP-dissociation inhibitor
E5S3R6	Retrovirus-related Pol polyprotein from transposon 17.6 OS=Trichinella spiralis OX=6334 GN=pol PE=4 SV=1	pol	35.053									3.2	0	1	1	nucleus				K04613	V2R; vomeronasal 2 receptor				L	KOG0017	FOG: Transposon-encoded proteins with TYA, reverse transcriptase, integrase domains in various combinations
A0A0V1BM41	T-complex protein 1 subunit epsilon OS=Trichinella spiralis OX=6334 GN=Cct5 PE=3 SV=1	Cct5	37.572									5.3	2	2	2	cytoplasm	GO:0006457 protein folding; GO:0009987 cellular process;	GO:0005622 intracellular; GO:0005623 cell; GO:0005737 cytoplasm; GO:0005829 cytosol; GO:0005832 chaperonin-containing T-complex; GO:0032991 protein-containing complex; GO:0101031 chaperone complex;	GO:0005488 binding; GO:0005515 protein binding; GO:0051082 unfolded protein binding;	K09497	CCT5; T-complex protein 1 subunit epsilon				O	KOG0357	Chaperonin complex component, TCP-1 epsilon subunit (CCT5)
A0A0V1BCU3	SH3 and cysteine-rich domain-containing protein OS=Trichinella spiralis OX=6334 GN=STAC PE=4 SV=1	STAC	41.201					2.2	0	1	1					cytoplasm				K23712			PF00018	SH3 domain
A0A0V1APS6	Nephronectin (Fragment) OS=Trichinella spiralis OX=6334 GN=NPNT PE=4 SV=1	NPNT	69.792									2.1	1	1	1	extracellular				K06825	FBN1; fibrillin 1	map04350 TGF-beta signaling pathway	PF07645	Calcium-binding EGF domain
A0A0V1BJR8	26S proteasome regulatory subunit 7 (Fragment) OS=Trichinella spiralis OX=6334 GN=Psmc2 PE=3 SV=1	Psmc2	49.468									1.8	1	1	1	cytoplasm	GO:0006508 proteolysis; GO:0006511 ubiquitin-dependent protein catabolic process; GO:0006807 nitrogen compound metabolic process; GO:0008152 metabolic process; GO:0009056 catabolic process; GO:0009057 macromolecule catabolic process; GO:0009987 cellular process; GO:0019538 protein metabolic process; GO:0019941 modification-dependent protein catabolic process; GO:0030163 protein catabolic process;…	GO:0000502 proteasome complex; GO:0005622 intracellular; GO:0005623 cell; GO:0032991 protein-containing complex; GO:1902494 catalytic complex; GO:1905368 peptidase complex; GO:1905369 endopeptidase complex;	GO:0003824 catalytic activity; GO:0005488 binding; GO:0005515 protein binding; GO:0016462 pyrophosphatase activity; GO:0016787 hydrolase activity; GO:0016817 hydrolase activity, acting on acid anhydrides; GO:0016818 hydrolase activity, acting on acid anhydrides, in phosphorus-containing anhydrides; GO:0016887 ATPase activity; GO:0017111 nucleoside-triphosphatase activity;	K03061	PSMC2, RPT1; 26S proteasome regulatory subunit T1	map03050 Proteasome; map05169 Epstein-Barr virus infection	PF00004	ATPase family associated with various cellular activities (AAA)	O	KOG0729	26S proteasome regulatory complex, ATPase RPT1
A0A0V1BYL6	Neprilysin-2 OS=Trichinella spiralis OX=6334 GN=nep-2 PE=3 SV=1	nep-2	85.207					3.5	2	2	2	3.5	3	2	2	extracellular				K08635	MMEL1, NEP; neprilysin [EC:3.4.24.11]				E	KOG3624	M13 family peptidase
A0A0V1B0C3	Protein grainyhead OS=Trichinella spiralis OX=6334 GN=grh PE=4 SV=1	grh	82.014									1.5	0	1	1	nucleus				K09275	TFCP2; transcription factor CP2 and related proteins				K	KOG4091	Transcription factor
A0A0V1AXX5	SWI/SNF complex subunit SMARCC2 OS=Trichinella spiralis OX=6334 GN=Smarcc2 PE=4 SV=1	Smarcc2	157.13					0.7	1	1	1	0.7	1	1	1	nucleus	GO:0000003 reproduction; GO:0002009 morphogenesis of an epithelium; GO:0002119 nematode larval development; GO:0002164 larval development; GO:0003006 developmental process involved in reproduction; GO:0007275 multicellular organism development; GO:0007548 sex differentiation; GO:0008406 gonad development; GO:0009653 anatomical structure morphogenesis; GO:0009790 embryo development; GO:0009791 pos…		GO:0005488 binding; GO:0005515 protein binding; GO:0042802 identical protein binding;	K11649	SMARCC; SWI/SNF related-matrix-associated actin-dependent regulator of chromatin subfamily C	map04714 Thermogenesis; map05225 Hepatocellular carcinoma	PF04433; PF00249	SWIRM domain; Myb-like DNA-binding domain	B	KOG1279	Chromatin remodeling factor subunit and related transcription factors
A0A0V1BFW4	Cystatin-A OS=Trichinella spiralis OX=6334 GN=Csta PE=3 SV=1	Csta	9.3185					11.1	3	1	1					cytoplasm		GO:0005622 intracellular; GO:0005623 cell; GO:0005737 cytoplasm;		K13907	CSTA_B; cystatin-A/B		PF00031	Cystatin domain
A0A0V1AWQ4	Putative acid phosphatase 5 OS=Trichinella spiralis OX=6334 GN=pho-5 PE=4 SV=1	pho-5	113.2					1	1	1	1					extracellular				K14410	ACP2; lysosomal acid phosphatase [EC:3.1.3.2]	map00740 Riboflavin metabolism; map01100 Metabolic pathways; map04142 Lysosome			I	KOG3720	Lysosomal & prostatic acid phosphatases
A0A0V1BSE2	LIM domain-containing protein jub (Fragment) OS=Trichinella spiralis OX=6334 GN=jub PE=3 SV=1	jub	93.854					0.9	1	1	1					nucleus			GO:0005488 binding; GO:0005515 protein binding;	K11713	PGTB1; geranylgeranyl transferase type-1 subunit beta [EC:2.5.1.59]		PF00412	LIM domain	O	KOG0367	Protein geranylgeranyltransferase Type I, beta subunit
A0A0V1AXM4	Uncharacterized protein OS=Trichinella spiralis OX=6334 GN=T01_9525 PE=4 SV=1	T01_9525	13.172									6.5	1	1	1	mitochondria
A0A0V1BNR1	Tenascin-X(predicted) OS=Trichinella spiralis OX=6334 GN=T01_12745 PE=4 SV=1	T01_12745	69.596					2.1	1	1	1					plasma membrane									TW	KOG1225	Teneurin-1 and related extracellular matrix proteins, contain EGF-like repeats
A0A0V1C0A0	Uncharacterized protein (Fragment) OS=Trichinella spiralis OX=6334 GN=T01_13426 PE=4 SV=1	T01_13426	10.776					9.4	1	1	1	9.4	0	1	1	extracellular
E5S6T4	"Trans-2-enoyl-CoA reductase, mitochondrial OS=Trichinella spiralis OX=6334 GN=MECR PE=4 SV=1"	MECR	41.422					21.7	14	8	8					mitochondria				K07512	MECR, NRBF1; mitochondrial enoyl-[acyl-carrier protein] reductase / trans-2-enoyl-CoA reductase [EC:1.3.1.- 1.3.1.38]	map00061 Fatty acid biosynthesis; map00062 Fatty acid elongation; map01100 Metabolic pathways; map01212 Fatty acid metabolism	PF08240	Alcohol dehydrogenase GroES-like domain	CK	KOG0025	Zn2+-binding dehydrogenase (nuclear receptor binding factor-1)
A0A0V1B001	Prostasin (Fragment) OS=Trichinella spiralis OX=6334 GN=Prss8 PE=4 SV=1	Prss8	29.578					7.1	1	1	1					mitochondria				K01362	OVCH; ovochymase [EC:3.4.21.-]		PF00089	Trypsin	O	KOG3627	Trypsin
A0A0V1AKJ5	Uncharacterized protein OS=Trichinella spiralis OX=6334 GN=T01_7255 PE=4 SV=1	T01_7255	3.632					33.3	0	1	1					extracellular
A0A0V1B901	Putative serine/threonine-protein kinase (Fragment) OS=Trichinella spiralis OX=6334 GN=ZSCAN25 PE=4 SV=1	ZSCAN25	94.603									1.3	1	1	1	nucleus	GO:0006873 cellular ion homeostasis; GO:0006874 cellular calcium ion homeostasis; GO:0006875 cellular metal ion homeostasis; GO:0009987 cellular process; GO:0019725 cellular homeostasis; GO:0030003 cellular cation homeostasis; GO:0042592 homeostatic process; GO:0048878 chemical homeostasis; GO:0050801 ion homeostasis; GO:0051560 mitochondrial calcium ion homeostasis; GO:0051561 positive regulatio…			K22827	MICU1; calcium uptake protein 1, mitochondrial		PF13833; PF00069	EF-hand domain pair; Protein kinase domain	C	KOG2643	Ca2+ binding protein, contains EF-hand motifs
A0A0V1BXN0	Tenascin (Fragment) OS=Trichinella spiralis OX=6334 GN=Tnc PE=4 SV=1	Tnc	212.38					1.2	2	2	2					cytoplasm				K23342	FBN2_3; fibrillin 2/3		PF07645; PF12947	Calcium-binding EGF domain; EGF domain	T	KOG1217	Fibrillins and related proteins containing Ca2+-binding EGF-like domains
A0A0V1BD44	Leucine-rich repeat neuronal protein 2 OS=Trichinella spiralis OX=6334 GN=LRRN2 PE=4 SV=1	LRRN2	84.197									1.1	0	1	1	plasma membrane				K23533	LINGO, LRRN6; leucine-rich repeat and immunoglobulin-like domain-containing nogo receptor-interacting protein				T	KOG0619	FOG: Leucine rich repeat
A0A0V1B4V8	RNA polymerase II transcriptional coactivator OS=Trichinella spiralis OX=6334 GN=Ssb-c31a PE=3 SV=1	Ssb-c31a	9.919					15.9	1	1	1	12.5	1	1	1	nucleus							PF02229	Transcriptional Coactivator p15 (PC4)
A0A0V1BBX7	Ribosomal protein L19 OS=Trichinella spiralis OX=6334 GN=RpL19 PE=3 SV=1	RpL19	23.536									9.1	3	2	2	cytoplasm	GO:0000184 nuclear-transcribed mRNA catabolic process, nonsense-mediated decay; GO:0000956 nuclear-transcribed mRNA catabolic process; GO:0001889 liver development; GO:0002181 cytoplasmic translation; GO:0002376 immune system process; GO:0002520 immune system development; GO:0006139 nucleobase-containing compound metabolic process; GO:0006401 RNA catabolic process; GO:0006402 mRNA catabolic proce…	GO:0005622 intracellular; GO:0005623 cell; GO:0005737 cytoplasm; GO:0005829 cytosol; GO:0005840 ribosome; GO:0005844 polysome; GO:0015934 large ribosomal subunit; GO:0022625 cytosolic large ribosomal subunit; GO:0022626 cytosolic ribosome; GO:0032991 protein-containing complex; GO:0042788 polysomal ribosome; GO:0043226 organelle; GO:0043228 non-membrane-bounded organelle; GO:0043229 intracellular…	GO:0003676 nucleic acid binding; GO:0003723 RNA binding; GO:0003735 structural constituent of ribosome; GO:0005198 structural molecule activity; GO:0005488 binding; GO:0019843 rRNA binding; GO:0070180 large ribosomal subunit rRNA binding; GO:0097159 organic cyclic compound binding; GO:1901363 heterocyclic compound binding; GO:1990932 5.8S rRNA binding;	K02885	RP-L19e, RPL19; large subunit ribosomal protein L19e	map03010 Ribosome			J	KOG1696	60s ribosomal protein L19
A0A0V1BSY8	Uncharacterized protein OS=Trichinella spiralis OX=6334 GN=T01_5677 PE=4 SV=1	T01_5677	15.611					7.5	1	1	1					cytoplasm
A0A0V1C0T0	Caprin-1 OS=Trichinella spiralis OX=6334 GN=Caprin1 PE=3 SV=1	Caprin1	74.778					2	1	1	1					cytoplasm	GO:0006417 regulation of translation; GO:0007275 multicellular organism development; GO:0007346 regulation of mitotic cell cycle; GO:0007349 cellularization; GO:0007399 nervous system development; GO:0009653 anatomical structure morphogenesis; GO:0009794 regulation of mitotic cell cycle, embryonic; GO:0009889 regulation of biosynthetic process; GO:0009890 negative regulation of biosynthetic proce…	GO:0000932 P-body; GO:0005622 intracellular; GO:0005623 cell; GO:0005737 cytoplasm; GO:0005829 cytosol; GO:0010494 cytoplasmic stress granule; GO:0030425 dendrite; GO:0032991 protein-containing complex; GO:0035770 ribonucleoprotein granule; GO:0036464 cytoplasmic ribonucleoprotein granule; GO:0036477 somatodendritic compartment; GO:0042995 cell projection; GO:0043005 neuron projection; GO:0043226…	GO:0003676 nucleic acid binding; GO:0003723 RNA binding; GO:0005488 binding; GO:0097159 organic cyclic compound binding; GO:1901363 heterocyclic compound binding;	K18743	CAPRIN1, GPIAP1; caprin-1
A0A0V1C1X9	TBC1 domain family member 30(predicted) OS=Trichinella spiralis OX=6334 GN=T01_9684 PE=4 SV=1	T01_9684	28.756					11.5	3	3	3	4	1	1	1	cytoplasm				K17915	KIF14; kinesin family member 14				Z	KOG0787	Dehydrogenase kinase
A0A0V1BU79	"GDP-Man:Man(3)GlcNAc(2)-PP-Dol alpha-1,2-mannosyltransferase OS=Trichinella spiralis OX=6334 GN=alg11 PE=3 SV=1"	alg11	59.66					1.7	0	1	1					plasma membrane				K03844	ALG11; alpha-1,2-mannosyltransferase [EC:2.4.1.131]	map00510 N-Glycan biosynthesis; map00513 Various types of N-glycan biosynthesis; map01100 Metabolic pathways			M	KOG1387	Glycosyltransferase
E5SW37	60S ribosomal protein L21 OS=Trichinella spiralis OX=6334 GN=RPL21 PE=3 SV=1	RPL21	18.768					5	1	1	1	5	1	1	1	nucleus				K02889	RP-L21e, RPL21; large subunit ribosomal protein L21e	map03010 Ribosome			J	KOG1732	60S ribosomal protein L21
A0A0V1BI46	Histone H4 OS=Trichinella spiralis OX=6334 GN=UFL1 PE=3 SV=1	UFL1	90.865					5	4	5	1	3.2	2	3	3	nucleus	GO:0001101 response to acid chemical; GO:0006355 regulation of transcription, DNA-templated; GO:0006464 cellular protein modification process; GO:0006807 nitrogen compound metabolic process; GO:0006950 response to stress; GO:0007275 multicellular organism development; GO:0007399 nervous system development; GO:0007584 response to nutrient; GO:0008152 metabolic process; GO:0008284 positive regulati…	GO:0005622 intracellular; GO:0005623 cell; GO:0005737 cytoplasm; GO:0005783 endoplasmic reticulum; GO:0005789 endoplasmic reticulum membrane; GO:0012505 endomembrane system; GO:0016020 membrane; GO:0031984 organelle subcompartment; GO:0032991 protein-containing complex; GO:0042175 nuclear outer membrane-endoplasmic reticulum membrane network; GO:0042995 cell projection; GO:0043005 neuron projecti…	GO:0003824 catalytic activity; GO:0016740 transferase activity; GO:0019787 ubiquitin-like protein transferase activity; GO:0071568 UFM1 transferase activity; GO:0140096 catalytic activity, acting on a protein;	K22755	UFL1; E3 UFM1-protein ligase 1 [EC:2.3.2.-]				B	KOG3467	Histone H4
A0A0V1ASK5	Uncharacterized protein (Fragment) OS=Trichinella spiralis OX=6334 GN=T01_12560 PE=4 SV=1	T01_12560	12.612					18	1	1	1					extracellular
A0A0V1BII7	Dynamin GTPase OS=Trichinella spiralis OX=6334 GN=dnm1l PE=4 SV=1	dnm1l	77.155					1.6	0	1	1					cytoplasm	GO:0000266 mitochondrial fission; GO:0006915 apoptotic process; GO:0006996 organelle organization; GO:0007005 mitochondrion organization; GO:0007275 multicellular organism development; GO:0008219 cell death; GO:0008637 apoptotic mitochondrial changes; GO:0009790 embryo development; GO:0009792 embryo development ending in birth or egg hatching; GO:0009987 cellular process; GO:0012501 programmed ce…	GO:0005622 intracellular; GO:0005623 cell; GO:0005737 cytoplasm; GO:0005739 mitochondrion; GO:0043226 organelle; GO:0043227 membrane-bounded organelle; GO:0043229 intracellular organelle; GO:0043231 intracellular membrane-bounded organelle;	GO:0000166 nucleotide binding; GO:0001882 nucleoside binding; GO:0001883 purine nucleoside binding; GO:0005488 binding; GO:0005525 GTP binding; GO:0017076 purine nucleotide binding; GO:0019001 guanyl nucleotide binding; GO:0032549 ribonucleoside binding; GO:0032550 purine ribonucleoside binding; GO:0032553 ribonucleotide binding; GO:0032555 purine ribonucleotide binding; GO:0032561 guanyl ribonuc…	K17065	DNM1L; dynamin 1-like protein [EC:3.6.5.5]	map04214 Apoptosis - fly; map04217 Necroptosis; map04621 NOD-like receptor signaling pathway; map04668 TNF signaling pathway	PF00350	Dynamin family	U	KOG0446	Vacuolar sorting protein VPS1, dynamin, and related proteins
A0A0V1B6Q5	Protein quaking-A(predicted) OS=Trichinella spiralis OX=6334 GN=T01_13020 PE=4 SV=1	T01_13020	104.53									1	0	1	1	nucleus	GO:0048519 negative regulation of biological process; GO:0048577 negative regulation of short-day photoperiodism, flowering; GO:0048579 negative regulation of long-day photoperiodism, flowering; GO:0048580 regulation of post-embryonic development; GO:0048581 negative regulation of post-embryonic development; GO:0048583 regulation of response to stimulus; GO:0048585 negative regulation of response…	GO:0005622 intracellular; GO:0005623 cell; GO:0005634 nucleus; GO:0005737 cytoplasm; GO:0005829 cytosol; GO:0043226 organelle; GO:0043227 membrane-bounded organelle; GO:0043229 intracellular organelle; GO:0043231 intracellular membrane-bounded organelle;	GO:0003676 nucleic acid binding; GO:0003677 DNA binding; GO:0003723 RNA binding; GO:0003729 mRNA binding; GO:0005488 binding; GO:0097159 organic cyclic compound binding; GO:1901363 heterocyclic compound binding;	K14945	QKI; protein quaking				A	KOG1588	RNA-binding protein Sam68 and related KH domain proteins
A0A0V1ATU7	Lamin-C OS=Trichinella spiralis OX=6334 GN=LamC PE=3 SV=1	LamC	68.786									2.2	1	1	1	nucleus				K07611	LMNB; lamin B	map04210 Apoptosis; map04214 Apoptosis - fly	PF00932	Lamin Tail Domain	DY	KOG0977	Nuclear envelope protein lamin, intermediate filament superfamily
A0A0V1BRU3	THO complex subunit 6-like protein OS=Trichinella spiralis OX=6334 GN=Thoc6 PE=3 SV=1	Thoc6	37.027					3	0	1	1					nucleus				K13175	THOC6; THO complex subunit 6	map03013 RNA transport			S	KOG0649	WD40 repeat protein
A0A0V1BT06	Alpha/beta hydrolase domain-containing protein 17A (Fragment) OS=Trichinella spiralis OX=6334 GN=Abhd17a PE=4 SV=1	Abhd17a	89.221									1	0	1	1	cytoplasm				K01076	ABHD17; abhydrolase domain-containing protein 17 [EC:3.1.2.22]				O	KOG1552	Predicted alpha/beta hydrolase
A0A0V1BC45	Breast cancer anti-estrogen resistance protein 1 OS=Trichinella spiralis OX=6334 GN=Bcar1 PE=3 SV=1	Bcar1	125.1									0.7	1	1	1	cytoplasm				K16832	NEDD9, HEF1, CASL; enhancer of filamentation 1		PF00018; PF12026	SH3 domain; Domain of unknown function (DUF3513)
A0A0V1B1G3	Uncharacterized protein OS=Trichinella spiralis OX=6334 GN=T01_593 PE=4 SV=1	T01_593	20.87									4.8	0	1	1	mitochondria
A0A0V1B527	CCHC-type domain-containing protein (Fragment)(predicted) OS=Trichinella spiralis OX=6334 GN=T01_2042 PE=4 SV=1	T01_2042	48.888									3	1	1	1	nucleus
A0A0V1B2R3	Uncharacterized protein OS=Trichinella spiralis OX=6334 GN=T01_3097 PE=4 SV=1	T01_3097	59.471					1.7	0	1	1					nucleus
A0A0V1BI97	HECT-type E3 ubiquitin transferase OS=Trichinella spiralis OX=6334 GN=HUWE1 PE=4 SV=1	HUWE1	482.34									0.2	0	1	1	plasma membrane	GO:0001709 cell fate determination; GO:0006950 response to stress; GO:0006974 cellular response to DNA damage stimulus; GO:0007044 cell-substrate junction assembly; GO:0007154 cell communication; GO:0007165 signal transduction; GO:0008104 protein localization; GO:0009966 regulation of signal transduction; GO:0009968 negative regulation of signal transduction; GO:0009987 cellular process; GO:00104…		GO:0005488 binding; GO:0005515 protein binding;	K10592	HUWE1, MULE, ARF-BP1; E3 ubiquitin-protein ligase HUWE1 [EC:2.3.2.26]	map04120 Ubiquitin mediated proteolysis	PF00632	HECT-domain (ubiquitin-transferase)	O	KOG0939	E3 ubiquitin-protein ligase/Putative upstream regulatory element binding protein
A0A0V1AT34	Surfeit locus protein 6 OS=Trichinella spiralis OX=6334 GN=Surf6 PE=3 SV=1	Surf6	87.595					1.4	0	1	1					mitochondria	GO:0006996 organelle organization; GO:0009987 cellular process; GO:0016043 cellular component organization; GO:0022607 cellular component assembly; GO:0022613 ribonucleoprotein complex biogenesis; GO:0022618 ribonucleoprotein complex assembly; GO:0034622 cellular protein-containing complex assembly; GO:0042254 ribosome biogenesis; GO:0042255 ribosome assembly; GO:0042273 ribosomal large subunit b…	GO:0001652 granular component; GO:0005622 intracellular; GO:0005623 cell; GO:0005634 nucleus; GO:0005654 nucleoplasm; GO:0005730 nucleolus; GO:0005737 cytoplasm; GO:0005829 cytosol; GO:0005840 ribosome; GO:0015934 large ribosomal subunit; GO:0022625 cytosolic large ribosomal subunit; GO:0022626 cytosolic ribosome; GO:0031974 membrane-enclosed lumen; GO:0031981 nuclear lumen; GO:0032991 protein-co…	GO:0003676 nucleic acid binding; GO:0003677 DNA binding; GO:0003723 RNA binding; GO:0005488 binding; GO:0097159 organic cyclic compound binding; GO:1901363 heterocyclic compound binding;						S	KOG2885	Uncharacterized conserved protein
A0A0V1B0C0	Adenylosuccinate synthetase (Fragment) OS=Trichinella spiralis OX=6334 GN=T01_3601 PE=3 SV=1	T01_3601	64.534					2.1	2	1	1					cytoplasm	GO:0006139 nucleobase-containing compound metabolic process; GO:0006163 purine nucleotide metabolic process; GO:0006164 purine nucleotide biosynthetic process; GO:0006167 AMP biosynthetic process; GO:0006725 cellular aromatic compound metabolic process; GO:0006753 nucleoside phosphate metabolic process; GO:0006793 phosphorus metabolic process; GO:0006796 phosphate-containing compound metabolic pr…	GO:0005622 intracellular; GO:0005623 cell; GO:0005737 cytoplasm;	GO:0003824 catalytic activity; GO:0004019 adenylosuccinate synthase activity; GO:0016874 ligase activity; GO:0016879 ligase activity, forming carbon-nitrogen bonds;	K01939	purA, ADSS; adenylosuccinate synthase [EC:6.3.4.4]	map00230 Purine metabolism; map00250 Alanine, aspartate and glutamate metabolism; map01100 Metabolic pathways	PF00709	Adenylosuccinate synthetase	F	KOG1355	Adenylosuccinate synthase
E5SRM2	Uncharacterized protein OS=Trichinella spiralis OX=6334 GN=T01_1615 PE=4 SV=1	T01_1615	24.519									5	0	1	1	extracellular
A0A0V1BWS3	Neurogenic locus notch-like protein 2 OS=Trichinella spiralis OX=6334 GN=Notch2 PE=4 SV=1	Notch2	164.96									0.5	0	1	1	plasma membrane				K23214	AUTS2; autism susceptibility gene 2 protein		PF00008	EGF-like domain	G	KOG3594	FOG: Cadherin repeats
A0A0V1B4W1	Elongation factor 1-gamma OS=Trichinella spiralis OX=6334 GN=EEF1G PE=3 SV=1	EEF1G	75.099					4.1	2	3	3					cytoplasm				K03233	EEF1G; elongation factor 1-gamma	map05134 Legionellosis	PF00043; PF00647	Glutathione S-transferase, C-terminal domain; Elongation factor 1 gamma, conserved domain	J	KOG1627	Translation elongation factor EF-1 gamma
A0A0V1BAA6	General receptor for phosphoinositides 1-associated scaffold protein OS=Trichinella spiralis OX=6334 GN=GRASP PE=4 SV=1	GRASP	39.858					2.6	0	1	1					nucleus							PF00595	PDZ domain (Also known as DHR or GLGF)	S	KOG3528	FOG: PDZ domain
A0A0V1AY40	Coatomer subunit alpha OS=Trichinella spiralis OX=6334 GN=COPA PE=4 SV=1	COPA	144.81					0.8	2	1	1					mitochondria				K05236	COPA, RET1; coatomer subunit alpha				U	KOG0292	Vesicle coat complex COPI, alpha subunit
A0A0V1AUA7	Transmembrane protease serine 9 OS=Trichinella spiralis OX=6334 GN=TMPRSS9 PE=4 SV=1	TMPRSS9	152.24					0.6	1	1	1					extracellular				K08664	PRSS8; prostasin [EC:3.4.21.-]		PF00089	Trypsin	O	KOG3627	Trypsin
A0A0V1BUX6	Putative nudix hydrolase 6 OS=Trichinella spiralis OX=6334 GN=ndx-6 PE=4 SV=1	ndx-6	40.406					3.7	1	1	1					endoplasmic reticulum				K13988	NUDT9; ADP-ribose pyrophosphatase [EC:3.6.1.13]	map00230 Purine metabolism; map01100 Metabolic pathways			KLT	KOG4195	Transient receptor potential-related channel 7
A0A0V1BSH7	Troponin T OS=Trichinella spiralis OX=6334 GN=mup-2 PE=3 SV=1	mup-2	98.778									2.3	2	2	2	nucleus	GO:0002119 nematode larval development; GO:0002164 larval development; GO:0003008 system process; GO:0003012 muscle system process; GO:0006936 muscle contraction; GO:0007275 multicellular organism development; GO:0009653 anatomical structure morphogenesis; GO:0009791 post-embryonic development; GO:0009887 animal organ morphogenesis; GO:0022612 gland morphogenesis; GO:0032501 multicellular organis…			K12046	TNNT3; troponin T, fast skeletal muscle				Z	KOG3634	Troponin
A0A0V1ASW3	CDK5 regulatory subunit-associated protein 1 OS=Trichinella spiralis OX=6334 GN=FucTC PE=3 SV=1	FucTC	124.15					0.8	0	1	1	0.8	0	1	1	plasma membrane							PF04055; PF01938	Radical SAM superfamily; TRAM domain	J	KOG2619	Fucosyltransferase
A0A0V1C285	Carboxypeptidase D (Fragment) OS=Trichinella spiralis OX=6334 GN=CPD PE=4 SV=1	CPD	48.905					2.8	0	1	1					plasma membrane									S	KOG2649	Zinc carboxypeptidase
A0A0V1AS64	"ADP-ribose pyrophosphatase, mitochondrial OS=Trichinella spiralis OX=6334 GN=Nudt9 PE=4 SV=1"	Nudt9	57.274					20.3	1	11	1					plasma membrane				K13988	NUDT9; ADP-ribose pyrophosphatase [EC:3.6.1.13]	map00230 Purine metabolism; map01100 Metabolic pathways			KLT	KOG4195	Transient receptor potential-related channel 7
A0A0V1BER7	RNA-directed DNA polymerase OS=Trichinella spiralis OX=6334 GN=K02A2.6 PE=4 SV=1	K02A2.6	197.69					2.2	2	3	3					nucleus									L	KOG0017	FOG: Transposon-encoded proteins with TYA, reverse transcriptase, integrase domains in various combinations
A0A0V1B2M1	"NFU1 iron-sulfur cluster scaffold homolog, mitochondrial (Fragment) OS=Trichinella spiralis OX=6334 GN=mif4gdb PE=3 SV=1"	mif4gdb	118.2									0.8	0	1	1	nucleus	GO:0010876 lipid localization; GO:0019915 lipid storage; GO:0033036 macromolecule localization; GO:0051179 localization; GO:0051235 maintenance of location; GO:0065007 biological regulation; GO:0065008 regulation of biological quality;			K22074	NFU1, HIRIP5; NFU1 iron-sulfur cluster scaffold homolog, mitochondrial		PF08712; PF08164; PF00632	Scaffold protein Nfu/NifU N terminal; Apoptosis-antagonizing transcription factor, C-terminal; HECT-domain (ubiquitin-transferase)	O	KOG2773	Apoptosis antagonizing transcription factor/protein transport protein
A0A0V1BH25	"Histone H3, embryonic OS=Trichinella spiralis OX=6334 GN=T01_10602 PE=3 SV=1"	T01_10602	76.837					17.7	12	7	3					nucleus				K11253	H3; histone H3	map05034 Alcoholism; map05131 Shigellosis; map05202 Transcriptional misregulation in cancer; map05322 Systemic lupus erythematosus	PF00125	Core histone H2A/H2B/H3/H4	B	KOG1745	Histones H3 and H4
A0A0V1AUP2	Epidermal growth factor receptor substrate 15-like 1 OS=Trichinella spiralis OX=6334 GN=PIGA PE=4 SV=1	PIGA	90.216									1.5	0	1	1	nucleus				K03857	PIGA, GPI3; phosphatidylinositol N-acetylglucosaminyltransferase subunit A [EC:2.4.1.198]	map00563 Glycosylphosphatidylinositol (GPI)-anchor biosynthesis; map01100 Metabolic pathways			IMO	KOG1111	N-acetylglucosaminyltransferase complex, subunit PIG-A/SPT14, required for phosphatidylinositol biosynthesis/Sulfolipid synthase
E5S1W5	Solute carrier family 12 member 3 OS=Trichinella spiralis OX=6334 GN=Slc12a3 PE=4 SV=1	Slc12a3	112.83									0.8	1	1	1	plasma membrane				K10951	SLC12A2, NKCC1; solute carrier family 12 (sodium/potassium/chloride transporter), member 2	map04970 Salivary secretion; map04972 Pancreatic secretion; map05110 Vibrio cholerae infection			P	KOG2083	Na+/K+ symporter
E5SFW2	Suppressor/enhancer of lin-12 protein 9 OS=Trichinella spiralis OX=6334 GN=sel-9 PE=3 SV=1	sel-9	30.562					3.4	0	1	1					plasma membrane	GO:0006810 transport; GO:0006888 endoplasmic reticulum to Golgi vesicle-mediated transport; GO:0008593 regulation of Notch signaling pathway; GO:0009966 regulation of signal transduction; GO:0010646 regulation of cell communication; GO:0016192 vesicle-mediated transport; GO:0023051 regulation of signaling; GO:0046907 intracellular transport; GO:0048193 Golgi vesicle transport; GO:0048583 regulati…	GO:0005622 intracellular; GO:0005623 cell; GO:0005737 cytoplasm; GO:0005798 Golgi-associated vesicle; GO:0012505 endomembrane system; GO:0012506 vesicle membrane; GO:0012507 ER to Golgi transport vesicle membrane; GO:0016020 membrane; GO:0030133 transport vesicle; GO:0030134 COPII-coated ER to Golgi transport vesicle; GO:0030135 coated vesicle; GO:0030658 transport vesicle membrane; GO:0030659 cy…	GO:0005215 transporter activity;	K20347	TMED2, EMP24; p24 family protein beta-1		PF01105	emp24/gp25L/p24 family/GOLD	U	KOG1692	Putative cargo transport protein EMP24 (p24 protein family)
A0A0V1BZK8	C-type lectin domain-containing protein 91 (Fragment) OS=Trichinella spiralis OX=6334 GN=clec-91 PE=4 SV=1	clec-91	68.294					2	1	1	1					mitochondria				K22244	REG4; regenerating islet-derived protein 4	map05226 Gastric cancer	PF00059	Lectin C-type domain	TV	KOG4297	C-type lectin
A0A0V1BWL4	Transmembrane protein (Fragment) OS=Trichinella spiralis OX=6334 GN=TMEM183B PE=3 SV=1	TMEM183B	41.225					3	0	1	1					cytoplasm	GO:0002164 larval development; GO:0002376 immune system process; GO:0002520 immune system development; GO:0003002 regionalization; GO:0006508 proteolysis; GO:0006511 ubiquitin-dependent protein catabolic process; GO:0006807 nitrogen compound metabolic process; GO:0007275 multicellular organism development; GO:0007389 pattern specification process; GO:0008152 metabolic process; GO:0009056 cataboli…	GO:0000151 ubiquitin ligase complex; GO:0005622 intracellular; GO:0005623 cell; GO:0019005 SCF ubiquitin ligase complex; GO:0031461 cullin-RING ubiquitin ligase complex; GO:0032991 protein-containing complex; GO:1902494 catalytic complex; GO:1990234 transferase complex;	GO:0005488 binding; GO:0005515 protein binding;	K11824	AP2A; AP-2 complex subunit alpha	map04144 Endocytosis; map04721 Synaptic vesicle cycle; map04961 Endocrine and other factor-regulated calcium reabsorption; map05016 Huntington disease
A0A0V1BAR7	Dystrophin OS=Trichinella spiralis OX=6334 GN=DMD PE=4 SV=1	DMD	361.33					0.3	0	1	1					endoplasmic reticulum	GO:0006810 transport; GO:0006811 ion transport; GO:0006812 cation transport; GO:0006836 neurotransmitter transport; GO:0006855 drug transmembrane transport; GO:0006996 organelle organization; GO:0007010 cytoskeleton organization; GO:0007154 cell communication; GO:0007267 cell-cell signaling; GO:0007268 chemical synaptic transmission; GO:0007271 synaptic transmission, cholinergic; GO:0007610 behav…	GO:0005622 intracellular; GO:0005623 cell; GO:0005737 cytoplasm; GO:0005886 plasma membrane; GO:0016010 dystrophin-associated glycoprotein complex; GO:0016014 dystrobrevin complex; GO:0016020 membrane; GO:0032991 protein-containing complex; GO:0043226 organelle; GO:0043228 non-membrane-bounded organelle; GO:0043229 intracellular organelle; GO:0043232 intracellular non-membrane-bounded organelle; …	GO:0005215 transporter activity; GO:0005277 acetylcholine transmembrane transporter activity; GO:0005326 neurotransmitter transmembrane transporter activity; GO:0005488 binding; GO:0005515 protein binding; GO:0008324 cation transmembrane transporter activity; GO:0008519 ammonium transmembrane transporter activity; GO:0015075 ion transmembrane transporter activity; GO:0015101 organic cation transm…	K10366	DMD; dystrophin	map05410 Hypertrophic cardiomyopathy (HCM); map05412 Arrhythmogenic right ventricular cardiomyopathy (ARVC); map05414 Dilated cardiomyopathy (DCM); map05416 Viral myocarditis	PF00435; PF00397; PF09068; PF09069; PF00569	Spectrin repeat; WW domain; EF hand; EF-hand; Zinc finger, ZZ type	Z	KOG4286	Dystrophin-like protein
A0A0V1BLA1	AMMECR1-like protein OS=Trichinella spiralis OX=6334 GN=Ammecr1l PE=4 SV=1	Ammecr1l	36.735									3.1	0	1	1	mitochondria									S	KOG3274	Uncharacterized conserved protein, AMMECR1
A0A0V1B5P8	Myosin-3 OS=Trichinella spiralis OX=6334 GN=myo-3 PE=3 SV=1	myo-3	224.62									1	2	2	2	cytoplasm,nucleus				K10352	MYH; myosin heavy chain	map04530 Tight junction; map05130 Pathogenic Escherichia coli infection	PF02736; PF00063	Myosin N-terminal SH3-like domain; Myosin head (motor domain)	Z	KOG0161	Myosin class II heavy chain
A0A0V1AZY2	Microtubule-associated protein OS=Trichinella spiralis OX=6334 GN=Map4 PE=4 SV=1	Map4	68.049					1.1	0	1	1					cytoplasm	GO:0000226 microtubule cytoskeleton organization; GO:0006996 organelle organization; GO:0007010 cytoskeleton organization; GO:0007017 microtubule-based process; GO:0009987 cellular process; GO:0016043 cellular component organization; GO:0022607 cellular component assembly; GO:0031109 microtubule polymerization or depolymerization; GO:0034622 cellular protein-containing complex assembly; GO:004393…	GO:0005623 cell; GO:0030424 axon; GO:0042995 cell projection; GO:0043005 neuron projection; GO:0120025 plasma membrane bounded cell projection;	GO:0005488 binding; GO:0005515 protein binding; GO:0008017 microtubule binding; GO:0008092 cytoskeletal protein binding; GO:0015631 tubulin binding; GO:0019894 kinesin binding;	K10431	MAP4; microtubule-associated protein 4				Z	KOG2418	Microtubule-associated protein TAU
A0A0V1BNA7	60S ribosomal protein L4 (Fragment) OS=Trichinella spiralis OX=6334 GN=RPL4 PE=3 SV=1	RPL4	41.154					4.9	2	2	2	2.5	1	1	1	cytoplasm	GO:0007275 multicellular organism development; GO:0007568 aging; GO:0008340 determination of adult lifespan; GO:0010259 multicellular organism aging; GO:0032501 multicellular organismal process; GO:0032502 developmental process; GO:0048856 anatomical structure development;			K02930	RP-L4e, RPL4; large subunit ribosomal protein L4e	map03010 Ribosome	PF14374	60S ribosomal protein L4 C-terminal domain	J	KOG1475	Ribosomal protein RPL1/RPL2/RL4L4
A0A0V1AYK6	60S ribosomal protein L28 OS=Trichinella spiralis OX=6334 GN=RPL28 PE=3 SV=1	RPL28	17.295					7.3	1	1	1	7.3	1	1	1	nucleus	GO:0000184 nuclear-transcribed mRNA catabolic process, nonsense-mediated decay; GO:0000956 nuclear-transcribed mRNA catabolic process; GO:0002181 cytoplasmic translation; GO:0006139 nucleobase-containing compound metabolic process; GO:0006401 RNA catabolic process; GO:0006402 mRNA catabolic process; GO:0006412 translation; GO:0006413 translational initiation; GO:0006518 peptide metabolic process;…	GO:0005622 intracellular; GO:0005623 cell; GO:0005737 cytoplasm; GO:0005829 cytosol; GO:0005840 ribosome; GO:0015934 large ribosomal subunit; GO:0022625 cytosolic large ribosomal subunit; GO:0022626 cytosolic ribosome; GO:0030425 dendrite; GO:0032991 protein-containing complex; GO:0035770 ribonucleoprotein granule; GO:0036464 cytoplasmic ribonucleoprotein granule; GO:0036477 somatodendritic compa…	GO:0003735 structural constituent of ribosome; GO:0005198 structural molecule activity;	K02903	RP-L28e, RPL28; large subunit ribosomal protein L28e	map03010 Ribosome			J	KOG3412	60S ribosomal protein L28
A0A0V1AZC5	Uncharacterized protein (Fragment) OS=Trichinella spiralis OX=6334 GN=T01_12176 PE=4 SV=1	T01_12176	29.111									3.4	0	1	1	mitochondria
A0A0V1B2Z0	Aspartyl/asparaginyl beta-hydroxylase (Fragment) OS=Trichinella spiralis OX=6334 GN=ASPH PE=3 SV=1	ASPH	100.5					0.9	3	1	1					plasma membrane				K00476	ASPH; aspartate beta-hydroxylase [EC:1.14.11.16]	map04020 Calcium signaling pathway; map04260 Cardiac muscle contraction	PF05118	Aspartyl/Asparaginyl beta-hydroxylase	O	KOG3696	Aspartyl beta-hydroxylase
A0A0V1BW23	Alpha-mannosidase (Fragment) OS=Trichinella spiralis OX=6334 GN=MAN2C1 PE=3 SV=1	MAN2C1	113.63					4.8	5	5	5	6	5	6	6	cytoplasm,nucleus	GO:0006950 response to stress; GO:0006986 response to unfolded protein; GO:0009893 positive regulation of metabolic process; GO:0009987 cellular process; GO:0010033 response to organic substance; GO:0010468 regulation of gene expression; GO:0010604 positive regulation of macromolecule metabolic process; GO:0010628 positive regulation of gene expression; GO:0019222 regulation of metabolic process;…	GO:0005622 intracellular; GO:0005623 cell; GO:0005634 nucleus; GO:0005667 transcription regulator complex; GO:0005737 cytoplasm; GO:0005829 cytosol; GO:0032991 protein-containing complex; GO:0043226 organelle; GO:0043227 membrane-bounded organelle; GO:0043229 intracellular organelle; GO:0043231 intracellular membrane-bounded organelle;		K01191	MAN2C1; alpha-mannosidase [EC:3.2.1.24]	map00511 Other glycan degradation	PF01074; PF09261; PF07748	Glycosyl hydrolases family 38 N-terminal domain; Alpha mannosidase, middle domain; Glycosyl hydrolases family 38 C-terminal domain	O	KOG4342	Alpha-mannosidase
A0A0V1BP44	"Translation initiation factor IF-2, mitochondrial OS=Trichinella spiralis OX=6334 GN=MTIF2 PE=3 SV=1"	MTIF2	223.11					0.5	0	1	1					plasma membrane				K02519	infB, MTIF2; translation initiation factor IF-2		PF00009; PF11987	Elongation factor Tu GTP binding domain; Translation-initiation factor 2	J	KOG4548	Mitochondrial ribosomal protein L17
A0A0V1BE09	"60 kDa heat shock protein, mitochondrial OS=Trichinella spiralis OX=6334 GN=Hsp60 PE=3 SV=1"	Hsp60	144.83					1.8	2	2	2					plasma membrane	GO:0002119 nematode larval development; GO:0002164 larval development; GO:0006950 response to stress; GO:0006986 response to unfolded protein; GO:0006996 organelle organization; GO:0007005 mitochondrion organization; GO:0007275 multicellular organism development; GO:0009790 embryo development; GO:0009791 post-embryonic development; GO:0009792 embryo development ending in birth or egg hatching; GO…	GO:0005622 intracellular; GO:0005623 cell; GO:0005737 cytoplasm; GO:0005739 mitochondrion; GO:0043226 organelle; GO:0043227 membrane-bounded organelle; GO:0043229 intracellular organelle; GO:0043231 intracellular membrane-bounded organelle;	GO:0005488 binding; GO:0005515 protein binding; GO:0008134 transcription factor binding;	K04077	groEL, HSPD1; chaperonin GroEL	map03018 RNA degradation; map04212 Longevity regulating pathway - worm; map04940 Type I diabetes mellitus; map05134 Legionellosis; map05152 Tuberculosis	PF00160	Cyclophilin type peptidyl-prolyl cis-trans isomerase/CLD	O	KOG1305	Amino acid transporter protein
A0A0V1B0Q4	Uncharacterized protein OS=Trichinella spiralis OX=6334 GN=T01_3201 PE=4 SV=1	T01_3201	12.993									5.9	1	1	1	extracellular
A0A0V1BVT6	Plancitoxin-1 (Fragment) OS=Trichinella spiralis OX=6334 GN=T01_2613 PE=3 SV=1	T01_2613	40.12					6	2	2	2					extracellular				K01158	DNASE2; deoxyribonuclease II [EC:3.1.22.1]	map04142 Lysosome			S	KOG3825	Deoxyribonuclease II
A0A0V1BPV4	Vinculin OS=Trichinella spiralis OX=6334 GN=T01_897 PE=3 SV=1	T01_897	153.79									1.2	1	2	2	endoplasmic reticulum	GO:0006996 organelle organization; GO:0007010 cytoskeleton organization; GO:0008104 protein localization; GO:0009987 cellular process; GO:0016043 cellular component organization; GO:0032507 maintenance of protein location in cell; GO:0033036 macromolecule localization; GO:0034613 cellular protein localization; GO:0043900 regulation of multi-organism process; GO:0043902 positive regulation of mult…	GO:0005622 intracellular; GO:0005623 cell; GO:0005737 cytoplasm; GO:0005856 cytoskeleton; GO:0043226 organelle; GO:0043228 non-membrane-bounded organelle; GO:0043229 intracellular organelle; GO:0043232 intracellular non-membrane-bounded organelle; GO:0043292 contractile fiber; GO:0055120 striated muscle dense body; GO:0099080 supramolecular complex; GO:0099081 supramolecular polymer; GO:0099512 s…	GO:0005198 structural molecule activity; GO:0005200 structural constituent of cytoskeleton; GO:0005488 binding; GO:0005515 protein binding;	K05700	VCL; vinculin	map04510 Focal adhesion; map04520 Adherens junction; map04670 Leukocyte transendothelial migration; map04810 Regulation of actin cytoskeleton; map05100 Bacterial invasion of epithelial cells; map05131 Shigellosis; map05146 Amoebiasis			W	KOG3681	Alpha-catenin
A0A0V1C2L2	"Cytochrome b-c1 complex subunit Rieske, mitochondrial OS=Trichinella spiralis OX=6334 GN=SYP PE=3 SV=1"	SYP	135.7									0.9	1	1	1	nucleus	GO:0001932 regulation of protein phosphorylation; GO:0001933 negative regulation of protein phosphorylation; GO:0001934 positive regulation of protein phosphorylation; GO:0006091 generation of precursor metabolites and energy; GO:0006119 oxidative phosphorylation; GO:0006122 mitochondrial electron transport, ubiquinol to cytochrome c; GO:0006139 nucleobase-containing compound metabolic process; G…			K00411	UQCRFS1, RIP1, petA; ubiquinol-cytochrome c reductase iron-sulfur subunit [EC:7.1.1.8]	map00190 Oxidative phosphorylation; map01100 Metabolic pathways; map04260 Cardiac muscle contraction; map04714 Thermogenesis; map04932 Non-alcoholic fatty liver disease (NAFLD); map05010 Alzheimer disease; map05012 Parkinson disease; map05016 Huntington disease	PF07303; PF00355	Occludin homology domain; Rieske [2Fe-2S] domain	C	KOG4796	RNA polymerase II elongation factor
A0A0V1B7X7	PHD finger protein 10 OS=Trichinella spiralis OX=6334 GN=phf10 PE=3 SV=1	phf10	54.968					1.7	0	1	1					cytoplasm,nucleus				K22197	BAF45A, PHF10; BRG1-associated factor 45A	map05225 Hepatocellular carcinoma	PF00628	PHD-finger	S	KOG1512	PHD Zn-finger protein
A0A0V1AH11	Uncharacterized protein OS=Trichinella spiralis OX=6334 GN=T01_13443 PE=4 SV=1	T01_13443	6.7897					13.8	0	1	1					extracellular
A0A0V1BZB0	Coiled-coil domain-containing protein OS=Trichinella spiralis OX=6334 GN=T01_13656 PE=4 SV=1	T01_13656	120									0.7	1	1	1	nucleus				K19930	SRCIN1, SNIP; SRC kinase signaling inhibitor 1
A0A0V1ARR1	Transcription state regulatory protein AbrB(predicted) OS=Trichinella spiralis OX=6334 GN=T01_10456 PE=4 SV=1	T01_10456	16.24									5.7	2	1	1	extracellular
A0A0V1BRP2	Histidine triad nucleotide-binding protein 1 (Fragment) OS=Trichinella spiralis OX=6334 GN=hint-1 PE=3 SV=1	hint-1	39.211					4.1	1	1	1					mitochondria				K02503	HINT1, hinT, hit; histidine triad (HIT) family protein		PF01230; PF01491	HIT domain; Frataxin-like domain	T	KOG3275	Zinc-binding protein of the histidine triad (HIT) family
A0A0V1BE88	Uncharacterized protein OS=Trichinella spiralis OX=6334 GN=T01_13130 PE=4 SV=1	T01_13130	24.469									5.4	1	1	1	extracellular
A0A0V1B8R2	5'-nucleotidase domain-containing protein 3 OS=Trichinella spiralis OX=6334 GN=Nt5dc3 PE=3 SV=1	Nt5dc3	58.971					1.8	0	1	1					mitochondria	GO:0006793 phosphorus metabolic process; GO:0006796 phosphate-containing compound metabolic process; GO:0006950 response to stress; GO:0006974 cellular response to DNA damage stimulus; GO:0008152 metabolic process; GO:0009987 cellular process; GO:0016311 dephosphorylation; GO:0033554 cellular response to stress; GO:0044237 cellular metabolic process; GO:0050896 response to stimulus; GO:0051716 ce…	GO:0005622 intracellular; GO:0005623 cell; GO:0005634 nucleus; GO:0005737 cytoplasm; GO:0005829 cytosol; GO:0032991 protein-containing complex; GO:0043226 organelle; GO:0043227 membrane-bounded organelle; GO:0043229 intracellular organelle; GO:0043231 intracellular membrane-bounded organelle; GO:0043235 receptor complex;	GO:0003676 nucleic acid binding; GO:0003677 DNA binding; GO:0003697 single-stranded DNA binding; GO:0003824 catalytic activity; GO:0005488 binding; GO:0008252 nucleotidase activity; GO:0008253 5'-nucleotidase activity; GO:0016787 hydrolase activity; GO:0016788 hydrolase activity, acting on ester bonds; GO:0016791 phosphatase activity; GO:0042578 phosphoric ester hydrolase activity; GO:0097159 org…						F	KOG2470	Similar to IMP-GMP specific 5'-nucleotidase
A0A0V1BNW7	DnaJ-like protein subfamily C member 3 (Fragment) OS=Trichinella spiralis OX=6334 GN=DNAJC3 PE=4 SV=1	DNAJC3	56.974					2.4	1	1	1					cytoplasm	GO:0001932 regulation of protein phosphorylation; GO:0001933 negative regulation of protein phosphorylation; GO:0006469 negative regulation of protein kinase activity; GO:0009892 negative regulation of metabolic process; GO:0010563 negative regulation of phosphorus metabolic process; GO:0010605 negative regulation of macromolecule metabolic process; GO:0019220 regulation of phosphate metabolic pr…	GO:0005622 intracellular; GO:0005623 cell; GO:0005737 cytoplasm; GO:0005783 endoplasmic reticulum; GO:0005788 endoplasmic reticulum lumen; GO:0012505 endomembrane system; GO:0031974 membrane-enclosed lumen; GO:0043226 organelle; GO:0043227 membrane-bounded organelle; GO:0043229 intracellular organelle; GO:0043231 intracellular membrane-bounded organelle; GO:0043233 organelle lumen; GO:0070013 int…	GO:0004857 enzyme inhibitor activity; GO:0004860 protein kinase inhibitor activity; GO:0005488 binding; GO:0005515 protein binding; GO:0019207 kinase regulator activity; GO:0019210 kinase inhibitor activity; GO:0019887 protein kinase regulator activity; GO:0030234 enzyme regulator activity; GO:0051787 misfolded protein binding; GO:0098772 molecular function regulator;	K09523	DNAJC3; DnaJ homolog subfamily C member 3	map04141 Protein processing in endoplasmic reticulum; map05164 Influenza A	PF00226	DnaJ domain	O	KOG0624	dsRNA-activated protein kinase inhibitor P58, contains TPR and DnaJ domains
A0A0V1BYT5	Uncharacterized protein (Fragment) OS=Trichinella spiralis OX=6334 GN=T01_15083 PE=4 SV=1	T01_15083	14.78					9.4	1	1	1	6.2	1	1	1	extracellular
A0A0V1BKT1	Zinc finger SWIM domain-containing protein 8 OS=Trichinella spiralis OX=6334 GN=ZSWIM8 PE=4 SV=1	ZSWIM8	201.11					0.4	1	1	1					cytoplasm	GO:0007275 multicellular organism development; GO:0007399 nervous system development; GO:0009987 cellular process; GO:0010769 regulation of cell morphogenesis involved in differentiation; GO:0010975 regulation of neuron projection development; GO:0022008 neurogenesis; GO:0022603 regulation of anatomical structure morphogenesis; GO:0022604 regulation of cell morphogenesis; GO:0030154 cell differen…	GO:0000151 ubiquitin ligase complex; GO:0005622 intracellular; GO:0005623 cell; GO:0005737 cytoplasm; GO:0005829 cytosol; GO:0030424 axon; GO:0031461 cullin-RING ubiquitin ligase complex; GO:0031462 Cul2-RING ubiquitin ligase complex; GO:0032991 protein-containing complex; GO:0036477 somatodendritic compartment; GO:0042995 cell projection; GO:0043005 neuron projection; GO:0043025 neuronal cell bo…	GO:0005102 signaling receptor binding; GO:0005488 binding; GO:0005515 protein binding; GO:0031072 heat shock protein binding; GO:0051787 misfolded protein binding; GO:0051879 Hsp90 protein binding;						S	KOG3615	Uncharacterized conserved protein
A0A0V1BKH5	Isocitrate dehydrogenase [NADP] OS=Trichinella spiralis OX=6334 GN=IDH2 PE=3 SV=1	IDH2	47.485									1.7	1	1	1	cytoplasm				K00031	IDH1, IDH2, icd; isocitrate dehydrogenase [EC:1.1.1.42]	map00020 Citrate cycle (TCA cycle); map00480 Glutathione metabolism; map01100 Metabolic pathways; map01200 Carbon metabolism; map01210 2-Oxocarboxylic acid metabolism; map01230 Biosynthesis of amino acids; map04146 Peroxisome	PF00180	Isocitrate/isopropylmalate dehydrogenase	C	KOG1526	NADP-dependent isocitrate dehydrogenase
A0A0V1B1Q1	Store-operated calcium entry-associated regulatory factor OS=Trichinella spiralis OX=6334 GN=tmem66 PE=3 SV=1	tmem66	38.701									2.9	0	1	1	mitochondria
A0A0V1AZE9	"Aspartate--tRNA ligase, cytoplasmic OS=Trichinella spiralis OX=6334 GN=drs-1 PE=3 SV=1"	drs-1	59.592					3.8	2	2	2					cytoplasm				K22503	DARS; aspartyl-tRNA synthetase [EC:6.1.1.12]	map00970 Aminoacyl-tRNA biosynthesis	PF01336; PF00152	OB-fold nucleic acid binding domain; tRNA synthetases class II (D, K and N)	J	KOG0556	Aspartyl-tRNA synthetase
A0A0V1B6S7	Clathrin heavy chain OS=Trichinella spiralis OX=6334 GN=Chc PE=4 SV=1	Chc	45.233					3	0	1	1					cytoplasm				K04646	CLTC; clathrin heavy chain	map04142 Lysosome; map04144 Endocytosis; map04721 Synaptic vesicle cycle; map04961 Endocrine and other factor-regulated calcium reabsorption; map05016 Huntington disease; map05100 Bacterial invasion of epithelial cells			U	KOG0985	Vesicle coat protein clathrin, heavy chain
A0A0V1BX63	Deoxyribonuclease-2-alpha(predicted) OS=Trichinella spiralis OX=6334 GN=T01_14414 PE=3 SV=1	T01_14414	18.764									29.5	1	3	0	extracellular				K01158	DNASE2; deoxyribonuclease II [EC:3.1.22.1]	map04142 Lysosome			S	KOG3825	Deoxyribonuclease II
A0A0V1BJ72	Uncharacterized protein OS=Trichinella spiralis OX=6334 GN=T01_2880 PE=4 SV=1	T01_2880	26.335									3.3	1	1	1	extracellular
A0A0V1B1Y4	Uncharacterized protein OS=Trichinella spiralis OX=6334 GN=T01_8631 PE=4 SV=1	T01_8631	15.926									5	0	1	1	cytoplasm
A0A0V1BLS5	Uncharacterized protein OS=Trichinella spiralis OX=6334 GN=T01_3102 PE=4 SV=1	T01_3102	16.994									8.3	1	1	1	extracellular
A0A0V1BSS2	CAP-Gly domain-containing linker protein 1 OS=Trichinella spiralis OX=6334 GN=CLIP1 PE=4 SV=1	CLIP1	136.4					0.7	1	1	1					extracellular				K10421	CLIP1, RSN; CAP-Gly domain-containing linker protein 1	map04150 mTOR signaling pathway	PF01302	CAP-Gly domain	D	KOG4568	Cytoskeleton-associated protein and related proteins
A0A0V1BRC4	Putative zinc finger protein R05D3.3 (Fragment) OS=Trichinella spiralis OX=6334 GN=R05D3.3 PE=4 SV=1	R05D3.3	109.92					0.9	0	1	1	0.9	0	1	1	plasma membrane
A0A0V1BPA6	Serine/threonine-protein kinase mig-15 OS=Trichinella spiralis OX=6334 GN=mig-15 PE=3 SV=1	mig-15	213.27					0.4	1	1	1					plasma membrane				K12047	MGAM; maltase-glucoamylase [EC:3.2.1.20 3.2.1.3]	map00052 Galactose metabolism; map00500 Starch and sucrose metabolism; map01100 Metabolic pathways; map04973 Carbohydrate digestion and absorption	PF00088; PF00069	Trefoil (P-type) domain; Protein kinase domain	G	KOG1065	Maltase glucoamylase and related hydrolases, glycosyl hydrolase family 31
A0A0V1ATE1	Mitochondrial import inner membrane translocase subunit Tim10 OS=Trichinella spiralis OX=6334 GN=tin-10 PE=3 SV=1	tin-10	10.045					9	0	1	1					extracellular	GO:0000003 reproduction; GO:0006605 protein targeting; GO:0006626 protein targeting to mitochondrion; GO:0006810 transport; GO:0006839 mitochondrial transport; GO:0006886 intracellular protein transport; GO:0006996 organelle organization; GO:0007005 mitochondrion organization; GO:0007006 mitochondrial membrane organization; GO:0007007 inner mitochondrial membrane organization; GO:0008104 protein …	GO:0005622 intracellular; GO:0005623 cell; GO:0005737 cytoplasm; GO:0005739 mitochondrion; GO:0005740 mitochondrial envelope; GO:0005743 mitochondrial inner membrane; GO:0016020 membrane; GO:0019866 organelle inner membrane; GO:0031090 organelle membrane; GO:0031966 mitochondrial membrane; GO:0031967 organelle envelope; GO:0031975 envelope; GO:0043226 organelle; GO:0043227 membrane-bounded organe…	GO:0005215 transporter activity;	K17778	TIM10; mitochondrial import inner membrane translocase subunit TIM10		PF02953	Tim10/DDP family zinc finger	U	KOG3480	Mitochondrial import inner membrane translocase, subunits TIM10/TIM12
E5SBI8	Xaa-Pro aminopeptidase 1 OS=Trichinella spiralis OX=6334 GN=Xpnpep1 PE=3 SV=1	Xpnpep1	71.352					3	2	2	2					mitochondria	GO:0006508 proteolysis; GO:0006807 nitrogen compound metabolic process; GO:0008152 metabolic process; GO:0019538 protein metabolic process; GO:0043170 macromolecule metabolic process; GO:0044238 primary metabolic process; GO:0071704 organic substance metabolic process; GO:1901564 organonitrogen compound metabolic process;	GO:0005622 intracellular; GO:0005623 cell; GO:0005737 cytoplasm;	GO:0003824 catalytic activity; GO:0004177 aminopeptidase activity; GO:0005488 binding; GO:0005515 protein binding; GO:0008233 peptidase activity; GO:0008235 metalloexopeptidase activity; GO:0008237 metallopeptidase activity; GO:0008238 exopeptidase activity; GO:0008270 zinc ion binding; GO:0016787 hydrolase activity; GO:0042802 identical protein binding; GO:0042803 protein homodimerization activi…	K01262	pepP; Xaa-Pro aminopeptidase [EC:3.4.11.9]		PF01321; PF00557	Creatinase/Prolidase N-terminal domain; Metallopeptidase family M24	E	KOG2413	Xaa-Pro aminopeptidase
A0A0V1AYH3	Dystonin (Fragment) OS=Trichinella spiralis OX=6334 GN=Macf1 PE=4 SV=1	Macf1	819.15					0.2	2	2	2					plasma membrane				K10382	DST; dystonin		PF00307; PF00435; PF13499	Calponin homology (CH) domain; Spectrin repeat; EF-hand domain pair	Z	KOG0516	Dystonin, GAS (Growth-arrest-specific protein), and related proteins
A0A0V1AX18	Serine protease 48(predicted) OS=Trichinella spiralis OX=6334 GN=T01_3207 PE=4 SV=1	T01_3207	96.79									1.3	1	1	1	extracellular
E5S3D3	Cyanate hydratase OS=Trichinella spiralis OX=6334 GN=CYN PE=4 SV=1	CYN	20.699					13.7	2	2	2	7.1	1	1	1	mitochondria				K01725	cynS; cyanate lyase [EC:4.2.1.104]	map00910 Nitrogen metabolism; map01100 Metabolic pathways	PF02560	Cyanate lyase C-terminal domain
A0A0V1BV37	26S proteasome regulatory subunit RPN11 OS=Trichinella spiralis OX=6334 GN=Psmd14 PE=4 SV=1	Psmd14	95.822									1	0	1	1	mitochondria		GO:0000502 proteasome complex; GO:0005622 intracellular; GO:0005623 cell; GO:0005838 proteasome regulatory particle; GO:0022624 proteasome accessory complex; GO:0032991 protein-containing complex; GO:1902494 catalytic complex; GO:1905368 peptidase complex; GO:1905369 endopeptidase complex;	GO:0005488 binding; GO:0005515 protein binding;	K03030	PSMD14, RPN11, POH1; 26S proteasome regulatory subunit N11	map03050 Proteasome; map05169 Epstein-Barr virus infection			O	KOG4446	Uncharacterized conserved protein
A0A0V1BLW9	Uncharacterized protein OS=Trichinella spiralis OX=6334 GN=T01_10887 PE=4 SV=1	T01_10887	20.291									4	0	1	1	cytoplasm,nucleus
A0A0V1AVW4	Dihydropyrimidinase-related protein 1 OS=Trichinella spiralis OX=6334 GN=Crmp1 PE=4 SV=1	Crmp1	94.649					2.7	2	2	2	1.3	1	1	1	nucleus	GO:0006950 response to stress; GO:0006996 organelle organization; GO:0007010 cytoskeleton organization; GO:0007015 actin filament organization; GO:0007275 multicellular organism development; GO:0007399 nervous system development; GO:0009611 response to wounding; GO:0009987 cellular process; GO:0010033 response to organic substance; GO:0010720 positive regulation of cell development; GO:0010721 ne…	GO:0005576 extracellular region; GO:0005615 extracellular space; GO:0005622 intracellular; GO:0005623 cell; GO:0005737 cytoplasm; GO:0005829 cytosol; GO:0005856 cytoskeleton; GO:0005884 actin filament; GO:0015629 actin cytoskeleton; GO:0030027 lamellipodium; GO:0030424 axon; GO:0030426 growth cone; GO:0030427 site of polarized growth; GO:0031252 cell leading edge; GO:0031941 filamentous actin; GO…	GO:0005488 binding; GO:0005515 protein binding; GO:0005539 glycosaminoglycan binding; GO:0008092 cytoskeletal protein binding; GO:0017124 SH3 domain binding; GO:0019904 protein domain specific binding; GO:0031005 filamin binding; GO:0035374 chondroitin sulfate binding; GO:0043167 ion binding; GO:0043168 anion binding; GO:0051219 phosphoprotein binding; GO:0097367 carbohydrate derivative binding; …	K07528	DPYSL2, CRMP2; dihydropyrimidinase-like 2	map04360 Axon guidance	PF01979	Amidohydrolase family	F	KOG2584	Dihydroorotase and related enzymes
A0A0V1BLK3	40S ribosomal protein S25 OS=Trichinella spiralis OX=6334 GN=rps-25 PE=3 SV=1	rps-25	13.743					8.1	1	1	1					nucleus				K02975	RP-S25e, RPS25; small subunit ribosomal protein S25e	map03010 Ribosome			J	KOG1767	40S ribosomal protein S25
A0A0V1B7M3	DUF5641 domain-containing protein(predicted) OS=Trichinella spiralis OX=6334 GN=T01_4673 PE=4 SV=1	T01_4673	12.695									6.2	0	1	1	extracellular
A0A0V1BL71	Rab GDP dissociation inhibitor OS=Trichinella spiralis OX=6334 GN=Gdi1 PE=3 SV=1	Gdi1	55.882					3.4	3	2	2	3.4	3	2	2	cytoplasm				K17255	GDI1_2; Rab GDP dissociation inhibitor				O	KOG1439	RAB proteins geranylgeranyltransferase component A (RAB escort protein)
E5S8Y9	Ornithine--oxo-acid aminotransferase OS=Trichinella spiralis OX=6334 GN=Oat PE=3 SV=1	Oat	47.606					3	1	1	1					mitochondria				K00819	rocD, OAT; ornithine--oxo-acid transaminase [EC:2.6.1.13]	map00330 Arginine and proline metabolism; map01100 Metabolic pathways	PF00202	Aminotransferase class-III	E	KOG1402	Ornithine aminotransferase
A0A0V1AUN0	Zinc finger MIZ domain-containing protein 1 (Fragment) OS=Trichinella spiralis OX=6334 GN=ZMIZ1 PE=4 SV=1	ZMIZ1	126.21					0.8	0	1	1					nucleus	GO:0006325 chromatin organization; GO:0006338 chromatin remodeling; GO:0006355 regulation of transcription, DNA-templated; GO:0006357 regulation of transcription by RNA polymerase II; GO:0006996 organelle organization; GO:0009889 regulation of biosynthetic process; GO:0009891 positive regulation of biosynthetic process; GO:0009893 positive regulation of metabolic process; GO:0009987 cellular proc…	GO:0000228 nuclear chromosome; GO:0005622 intracellular; GO:0005623 cell; GO:0005634 nucleus; GO:0005654 nucleoplasm; GO:0005657 replication fork; GO:0005694 chromosome; GO:0005737 cytoplasm; GO:0005739 mitochondrion; GO:0031974 membrane-enclosed lumen; GO:0031981 nuclear lumen; GO:0043226 organelle; GO:0043227 membrane-bounded organelle; GO:0043228 non-membrane-bounded organelle; GO:0043229 intr…	GO:0003712 transcription coregulator activity; GO:0003713 transcription coactivator activity; GO:0030374 nuclear receptor transcription coactivator activity; GO:0140110 transcription regulator activity;	K22403	ZMIZ; zinc finger MIZ domain-containing protein		PF02891	MIZ/SP-RING zinc finger	K	KOG2169	Zn-finger transcription factor
A0A0V1BGV1	CCHC-type domain-containing protein(predicted) OS=Trichinella spiralis OX=6334 GN=T01_4877 PE=4 SV=1	T01_4877	20.621									5.4	2	1	1	cytoplasm
A0A0V1BIM9	60S ribosomal protein L13 (Fragment) OS=Trichinella spiralis OX=6334 GN=RpL13 PE=3 SV=1	RpL13	24.717					4.7	1	1	1	4.7	1	1	1	mitochondria				K02873	RP-L13e, RPL13; large subunit ribosomal protein L13e	map03010 Ribosome			J	KOG3295	60S Ribosomal protein L13
A0A0V1B966	Mitochondrial ornithine transporter 1 OS=Trichinella spiralis OX=6334 GN=Slc25a15 PE=3 SV=1	Slc25a15	131.5									0.7	0	1	1	plasma membrane	GO:0006508 proteolysis; GO:0006807 nitrogen compound metabolic process; GO:0008152 metabolic process; GO:0009056 catabolic process; GO:0009057 macromolecule catabolic process; GO:0019538 protein metabolic process; GO:0030163 protein catabolic process; GO:0043170 macromolecule metabolic process; GO:0044238 primary metabolic process; GO:0071704 organic substance metabolic process; GO:1901564 organo…	GO:0000323 lytic vacuole; GO:0005622 intracellular; GO:0005623 cell; GO:0005737 cytoplasm; GO:0005764 lysosome; GO:0005768 endosome; GO:0005773 vacuole; GO:0012505 endomembrane system; GO:0031410 cytoplasmic vesicle; GO:0031982 vesicle; GO:0043226 organelle; GO:0043227 membrane-bounded organelle; GO:0043229 intracellular organelle; GO:0043231 intracellular membrane-bounded organelle; GO:0097708 i…	GO:0003824 catalytic activity; GO:0004177 aminopeptidase activity; GO:0008233 peptidase activity; GO:0008236 serine-type peptidase activity; GO:0008238 exopeptidase activity; GO:0008239 dipeptidyl-peptidase activity; GO:0016787 hydrolase activity; GO:0017171 serine hydrolase activity; GO:0070011 peptidase activity, acting on L-amino acid peptides; GO:0140096 catalytic activity, acting on a protei…	K12562	AMPH; amphiphysin	map04144 Endocytosis; map04666 Fc gamma R-mediated phagocytosis	PF05577; PF03114	Serine carboxypeptidase S28; BAR domain	O	KOG2182	Hydrolytic enzymes of the alpha/beta hydrolase fold
A0A0V1BTY9	Superkiller viralicidic activity 2-like 2 OS=Trichinella spiralis OX=6334 GN=SKIV2L2 PE=4 SV=1	SKIV2L2	120.56									0.9	0	1	1	cytoplasm				K12598	MTR4, SKIV2L2; ATP-dependent RNA helicase DOB1 [EC:3.6.4.13]	map03018 RNA degradation	PF00270; PF13234; PF08148	DEAD/DEAH box helicase; rRNA-processing arch domain; DSHCT (NUC185) domain	A	KOG0948	Nuclear exosomal RNA helicase MTR4, DEAD-box superfamily
A0A0V1B1D8	"Solute carrier family 2, facilitated glucose transporter member 3 OS=Trichinella spiralis OX=6334 GN=SLC2A3 PE=4 SV=1"	SLC2A3	111.16					1.4	1	1	1					plasma membrane				K07299	SLC2A1, GLUT1; MFS transporter, SP family, solute carrier family 2 (facilitated glucose transporter), member 1	map04066 HIF-1 signaling pathway; map04911 Insulin secretion; map04919 Thyroid hormone signaling pathway; map04920 Adipocytokine signaling pathway; map04922 Glucagon signaling pathway; map04931 Insulin resistance; map04976 Bile secretion; map05166 Human T-cell leukemia virus 1 infection; map05200 Pathways in cancer; map05211 Renal cell carcinoma; map05230 Central carbon metabolism in cancer			P	KOG0569	Permease of the major facilitator superfamily
A0A0V1AVF6	RCR-type E3 ubiquitin transferase OS=Trichinella spiralis OX=6334 GN=rpm-1 PE=3 SV=1	rpm-1	424.54					0.2	0	1	1					nucleus	GO:0000003 reproduction; GO:0000902 cell morphogenesis; GO:0000904 cell morphogenesis involved in differentiation; GO:0001558 regulation of cell growth; GO:0001932 regulation of protein phosphorylation; GO:0001933 negative regulation of protein phosphorylation; GO:0006464 cellular protein modification process; GO:0006807 nitrogen compound metabolic process; GO:0006928 movement of cell or subcellu…	GO:0005623 cell; GO:0005886 plasma membrane; GO:0016020 membrane; GO:0030424 axon; GO:0031594 neuromuscular junction; GO:0036062 presynaptic periactive zone; GO:0042734 presynaptic membrane; GO:0042995 cell projection; GO:0043005 neuron projection; GO:0045202 synapse; GO:0071944 cell periphery; GO:0097060 synaptic membrane; GO:0098590 plasma membrane region; GO:0098793 presynapse; GO:0120025 plas…	GO:0003824 catalytic activity; GO:0004842 ubiquitin-protein transferase activity; GO:0005488 binding; GO:0005515 protein binding; GO:0016740 transferase activity; GO:0019787 ubiquitin-like protein transferase activity; GO:0019899 enzyme binding; GO:0019900 kinase binding; GO:0019901 protein kinase binding; GO:0019902 phosphatase binding; GO:0019903 protein phosphatase binding; GO:0031435 mitogen-…	K10693	MYCBP2, PAM; E3 ubiquitin-protein ligase MYCBP2 [EC:2.3.2.27]	map04361 Axon regeneration	PF08005	PHR domain	O	KOG1428	Inhibitor of type V adenylyl cyclases/Neuronal presynaptic protein Highwire/PAM/RPM-1
A0A0V1AXE5	Carboxypeptidase A6 OS=Trichinella spiralis OX=6334 GN=CPA6 PE=3 SV=1	CPA6	50.398					1.9	0	1	1					extracellular				K08782	CPA6; carboxypeptidase A6 [EC:3.4.17.1]		PF00246	Zinc carboxypeptidase	O	KOG2650	Zinc carboxypeptidase
A0A0V1AXA8	Deoxyribonuclease-2-alpha OS=Trichinella spiralis OX=6334 GN=T01_8966 PE=3 SV=1	T01_8966	34.214					12.8	3	4	2					extracellular				K01158	DNASE2; deoxyribonuclease II [EC:3.1.22.1]	map04142 Lysosome			S	KOG3825	Deoxyribonuclease II
A0A0V1BCF5	Sulfhydryl oxidase OS=Trichinella spiralis OX=6334 GN=QSOX1 PE=3 SV=1	QSOX1	70.828					3.8	2	2	2	3.8	3	2	2	peroxisome				K10758	QSOX; thiol oxidase [EC:1.8.3.2]		PF00085	Thioredoxin	D	KOG1731	FAD-dependent sulfhydryl oxidase/quiescin and related proteins
A0A0V1B3P0	Filamin-B OS=Trichinella spiralis OX=6334 GN=FLNB PE=4 SV=1	FLNB	262.25					0.3	1	1	1					nucleus				K04437	FLNA; filamin	map04010 MAPK signaling pathway; map04510 Focal adhesion; map05132 Salmonella infection; map05205 Proteoglycans in cancer	PF00630	Filamin/ABP280 repeat	Z	KOG0518	Actin-binding cytoskeleton protein, filamin
A0A0V1AQ26	Apple domain-containing protein (Fragment)(predicted) OS=Trichinella spiralis OX=6334 GN=T01_9466 PE=4 SV=1	T01_9466	36.495					5.6	2	2	2	3.1	1	1	1	extracellular
A0A0V1BEB2	Fork head domain-containing protein FD5 OS=Trichinella spiralis OX=6334 GN=fd96Cb PE=4 SV=1	fd96Cb	40.899					2.7	0	1	1					nucleus	GO:0006355 regulation of transcription, DNA-templated; GO:0006357 regulation of transcription by RNA polymerase II; GO:0009653 anatomical structure morphogenesis; GO:0009889 regulation of biosynthetic process; GO:0009987 cellular process; GO:0010468 regulation of gene expression; GO:0010556 regulation of macromolecule biosynthetic process; GO:0019219 regulation of nucleobase-containing compound m…	GO:0005622 intracellular; GO:0005623 cell; GO:0005634 nucleus; GO:0043226 organelle; GO:0043227 membrane-bounded organelle; GO:0043229 intracellular organelle; GO:0043231 intracellular membrane-bounded organelle;	GO:0000981 DNA-binding transcription factor activity, RNA polymerase II-specific; GO:0003700 DNA-binding transcription factor activity; GO:0140110 transcription regulator activity;				PF00250	Fork head domain	K	KOG2294	Transcription factor of the Forkhead/HNF3 family
A0A0V1AY47	SH3 domain-binding protein 5-like OS=Trichinella spiralis OX=6334 GN=sh3bp5l PE=3 SV=1	sh3bp5l	52.825									2.3	0	1	1	nucleus				K23739					T	KOG2008	BTK-associated SH3-domain binding protein SAB
A0A0V1C2C9	Thiosulfate sulfurtransferase/rhodanese-like domain-containing protein 3 OS=Trichinella spiralis OX=6334 GN=Tstd3 PE=4 SV=1	Tstd3	33.641					5.9	1	2	2					cytoplasm				K01013	TSTD1; thiosulfate:glutathione sulfurtransferase [EC:2.8.1.-]		PF00581	Rhodanese-like domain	P	KOG1530	Rhodanese-related sulfurtransferase
A0A0V1B0N9	Nodal modulator 1 (Fragment) OS=Trichinella spiralis OX=6334 GN=NOMO1 PE=4 SV=1	NOMO1	251.24					0.6	0	1	1					plasma membrane				K21797	SAC1, SACM1L; phosphatidylinositol 4-phosphatase [EC:3.1.3.-]	map00562 Inositol phosphate metabolism; map01100 Metabolic pathways; map04070 Phosphatidylinositol signaling system	PF00412; PF00046	LIM domain; Homeobox domain	I	KOG1948	Metalloproteinase-related collagenase pM5
E5S3Q5	Toll-interacting protein OS=Trichinella spiralis OX=6334 GN=TOLLIP PE=3 SV=1	TOLLIP	27.893					2.8	0	1	1					mitochondria				K05402	TOLLIP; toll-interacting protein	map04620 Toll-like receptor signaling pathway	PF00168	C2 domain
A0A0V1BGF6	Mitochondrial-processing peptidase subunit alpha OS=Trichinella spiralis OX=6334 GN=Pmpca PE=4 SV=1	Pmpca	111.97					2.9	2	3	1					cytoplasm	GO:0006508 proteolysis; GO:0006807 nitrogen compound metabolic process; GO:0008152 metabolic process; GO:0019538 protein metabolic process; GO:0043170 macromolecule metabolic process; GO:0044238 primary metabolic process; GO:0071704 organic substance metabolic process; GO:1901564 organonitrogen compound metabolic process;	GO:0005622 intracellular; GO:0005623 cell; GO:0005737 cytoplasm; GO:0005739 mitochondrion; GO:0005759 mitochondrial matrix; GO:0017087 mitochondrial processing peptidase complex; GO:0031974 membrane-enclosed lumen; GO:0032991 protein-containing complex; GO:0043226 organelle; GO:0043227 membrane-bounded organelle; GO:0043229 intracellular organelle; GO:0043231 intracellular membrane-bounded organe…	GO:0005488 binding; GO:0005515 protein binding;	K01412	PMPCA, MAS2; mitochondrial-processing peptidase subunit alpha [EC:3.4.24.64]		PF05193	Peptidase M16 inactive domain	O	KOG2067	Mitochondrial processing peptidase, alpha subunit
A0A0V1ARU5	Coatomer subunit beta OS=Trichinella spiralis OX=6334 GN=Copb2 PE=3 SV=1	Copb2	247.26									0.9	1	2	2	plasma membrane		GO:0005622 intracellular; GO:0005623 cell; GO:0005737 cytoplasm; GO:0005794 Golgi apparatus; GO:0012505 endomembrane system; GO:0043226 organelle; GO:0043227 membrane-bounded organelle; GO:0043229 intracellular organelle; GO:0043231 intracellular membrane-bounded organelle;		K01231	MAN2; alpha-mannosidase II [EC:3.2.1.114]	map00510 N-Glycan biosynthesis; map00513 Various types of N-glycan biosynthesis; map01100 Metabolic pathways	PF01074; PF09261; PF07748	Glycosyl hydrolases family 38 N-terminal domain; Alpha mannosidase, middle domain; Glycosyl hydrolases family 38 C-terminal domain	G	KOG1959	Glycosyl hydrolase, family 38 - alpha-mannosidase
A0A0V1B1U2	Mitochondrial import inner membrane translocase subunit OS=Trichinella spiralis OX=6334 GN=timm8a PE=3 SV=1	timm8a	11.994					18.1	1	2	2	10.5	0	1	1	cytoplasm				K17780	TIM8; mitochondrial import inner membrane translocase subunit TIM8		PF02953	Tim10/DDP family zinc finger	U	KOG3489	Mitochondrial import inner membrane translocase, subunit TIM8
A0A0V1BVJ7	Cullin-1 OS=Trichinella spiralis OX=6334 GN=Stk16 PE=3 SV=1	Stk16	173.53					0.7	0	1	1					plasma membrane	GO:0000003 reproduction; GO:0002119 nematode larval development; GO:0002164 larval development; GO:0002252 immune effector process; GO:0002376 immune system process; GO:0006950 response to stress; GO:0006952 defense response; GO:0007275 multicellular organism development; GO:0007346 regulation of mitotic cell cycle; GO:0007568 aging; GO:0008285 negative regulation of cell population proliferation…			K03347	CUL1, CDC53; cullin 1	map04110 Cell cycle; map04114 Oocyte meiosis; map04120 Ubiquitin mediated proteolysis; map04141 Protein processing in endoplasmic reticulum; map04310 Wnt signaling pathway; map04340 Hedgehog signaling pathway; map04341 Hedgehog signaling pathway - fly; map04350 TGF-beta signaling pathway; map04710 Circadian rhythm; map05131 Shigellosis; map05170 Human immunodeficiency virus 1 infection; map05200 …	PF10557	Cullin protein neddylation domain	O	KOG2166	Cullins
A0A0V1BQS5	CCT-alpha OS=Trichinella spiralis OX=6334 GN=cct-1 PE=3 SV=1	cct-1	89.699									2.2	2	2	2	plasma membrane		GO:0005622 intracellular; GO:0005623 cell; GO:0005634 nucleus; GO:0005737 cytoplasm; GO:0005829 cytosol; GO:0005832 chaperonin-containing T-complex; GO:0032991 protein-containing complex; GO:0043226 organelle; GO:0043227 membrane-bounded organelle; GO:0043229 intracellular organelle; GO:0043231 intracellular membrane-bounded organelle; GO:0101031 chaperone complex;		K09493	CCT1, TCP1; T-complex protein 1 subunit alpha				O	KOG3330	Transport protein particle (TRAPP) complex subunit
A0A0V1BL01	Leucine-rich repeat and calponin homology domain-containing protein 3 OS=Trichinella spiralis OX=6334 GN=LRCH3 PE=4 SV=1	LRCH3	90.399									1.8	0	1	1	plasma membrane							PF00307	Calponin homology (CH) domain	Z	KOG0532	Leucine-rich repeat (LRR) protein, contains calponin homology domain
A0A0V1BTL6	Mitogen-activated protein kinase kinase kinase 15 OS=Trichinella spiralis OX=6334 GN=MAP3K15 PE=3 SV=1	MAP3K15	226.32					0.5	0	1	1					nucleus	GO:0000003 reproduction; GO:0000165 MAPK cascade; GO:0000186 activation of MAPKK activity; GO:0000187 activation of MAPK activity; GO:0001932 regulation of protein phosphorylation; GO:0001934 positive regulation of protein phosphorylation; GO:0002225 positive regulation of antimicrobial peptide production; GO:0002376 immune system process; GO:0002682 regulation of immune system process; GO:000268…	GO:0005622 intracellular; GO:0005623 cell; GO:0005737 cytoplasm; GO:0014069 postsynaptic density; GO:0030424 axon; GO:0032279 asymmetric synapse; GO:0032838 plasma membrane bounded cell projection cytoplasm; GO:0036477 somatodendritic compartment; GO:0042995 cell projection; GO:0043005 neuron projection; GO:0043025 neuronal cell body; GO:0043226 organelle; GO:0044297 cell body; GO:0045202 synapse…	GO:0003824 catalytic activity; GO:0004672 protein kinase activity; GO:0004674 protein serine/threonine kinase activity; GO:0004709 MAP kinase kinase kinase activity; GO:0005488 binding; GO:0005515 protein binding; GO:0016301 kinase activity; GO:0016740 transferase activity; GO:0016772 transferase activity, transferring phosphorus-containing groups; GO:0016773 phosphotransferase activity, alcohol …	K04426	MAP3K5, ASK1; mitogen-activated protein kinase kinase kinase 5 [EC:2.7.11.25]	map01524 Platinum drug resistance; map04010 MAPK signaling pathway; map04013 MAPK signaling pathway - fly; map04071 Sphingolipid signaling pathway; map04141 Protein processing in endoplasmic reticulum; map04210 Apoptosis; map04214 Apoptosis - fly; map04530 Tight junction; map04668 TNF signaling pathway; map04714 Thermogenesis; map04722 Neurotrophin signaling pathway; map04932 Non-alcoholic fatty …	PF00069	Protein kinase domain	T	KOG4279	Serine/threonine protein kinase
E5S6I0	"Putative 39S ribosomal protein L23, mitochondrial(predicted) OS=Trichinella spiralis OX=6334 GN=T01_2844 PE=4 SV=1"	T01_2844	35.927					2.9	0	1	1					cytoplasm,nucleus
A0A0V1BSD2	Low-density lipoprotein receptor-related protein 8 OS=Trichinella spiralis OX=6334 GN=VLDLR PE=4 SV=1	VLDLR	67.122					3.2	2	2	2					extracellular				K20052	LRP8, APOER2; low-density lipoprotein receptor-related protein 8		PF07645	Calcium-binding EGF domain	T	KOG1215	Low-density lipoprotein receptors containing Ca2+-binding EGF-like domains
A0A0V1APY4	Integrase catalytic domain-containing protein (Fragment) OS=Trichinella spiralis OX=6334 GN=T01_1663 PE=4 SV=1	T01_1663	186.95									0.4	1	1	1	cytoplasm,nucleus							PF13650	Aspartyl protease	J	KOG0017	FOG: Transposon-encoded proteins with TYA, reverse transcriptase, integrase domains in various combinations
A0A0V1B786	Coatomer subunit delta OS=Trichinella spiralis OX=6334 GN=ARCN1 PE=3 SV=1	ARCN1	61.648									1.5	0	1	1	cytoplasm,nucleus				K20471	COPD, ARCN1, RET2; coatomer subunit delta		PF01217	Clathrin adaptor complex small chain	U	KOG2635	Medium subunit of clathrin adaptor complex
A0A0V1BW18	Mannanase OS=Trichinella spiralis OX=6334 GN=MANBA PE=3 SV=1	MANBA	262.05									0.4	0	1	1	cytoplasm				K01192	E3.2.1.25, MANBA, manB; beta-mannosidase [EC:3.2.1.25]	map00511 Other glycan degradation; map04142 Lysosome	PF00536; PF10534; PF00169	SAM domain (Sterile alpha motif); Connector enhancer of kinase suppressor of ras; PH domain	G	KOG2230	Predicted beta-mannosidase
A0A0V1BQE2	Histone-lysine N-methyltransferase SMYD3 OS=Trichinella spiralis OX=6334 GN=Smyd3 PE=4 SV=1	Smyd3	50.168					3.7	1	2	2					cytoplasm			GO:0005488 binding; GO:0008270 zinc ion binding; GO:0043167 ion binding; GO:0043169 cation binding; GO:0046872 metal ion binding; GO:0046914 transition metal ion binding;	K11426	SMYD; [histone H3]-lysine4/36 N-trimethyltransferase SMYD [EC:2.1.1.354 2.1.1.357]	map00310 Lysine degradation; map01100 Metabolic pathways			B	KOG2084	Predicted histone tail methylase containing SET domain
A0A0V1BJ23	Gamma-secretase subunit PEN-2 OS=Trichinella spiralis OX=6334 GN=Rexo1 PE=3 SV=1	Rexo1	135.28					0.8	0	1	1					plasma membrane	GO:0009892 negative regulation of metabolic process; GO:0010468 regulation of gene expression; GO:0010605 negative regulation of macromolecule metabolic process; GO:0010629 negative regulation of gene expression; GO:0019222 regulation of metabolic process; GO:0048519 negative regulation of biological process; GO:0050789 regulation of biological process; GO:0060255 regulation of macromolecule meta…	GO:0005622 intracellular; GO:0005623 cell; GO:0005634 nucleus; GO:0043226 organelle; GO:0043227 membrane-bounded organelle; GO:0043229 intracellular organelle; GO:0043231 intracellular membrane-bounded organelle;		K14570	REX1, REXO1, RNH70; RNA exonuclease 1 [EC:3.1.-.-]	map03008 Ribosome biogenesis in eukaryotes			L	KOG2248	3'-5' exonuclease
A0A0V1B5W0	T-complex protein 1 subunit gamma OS=Trichinella spiralis OX=6334 GN=Cct3 PE=3 SV=1	Cct3	64.545					1.7	1	1	1					cytoplasm				K09495	CCT3, TRIC5; T-complex protein 1 subunit gamma				O	KOG0364	Chaperonin complex component, TCP-1 gamma subunit (CCT3)
A0A0V1ATD7	Small subunit processome component 20-like protein OS=Trichinella spiralis OX=6334 GN=UTP20 PE=4 SV=1	UTP20	303.97					0.3	0	1	1					plasma membrane				K14772	UTP20; U3 small nucleolar RNA-associated protein 20				V	KOG1823	DRIM (Down-regulated in metastasis)-like proteins
A0A0V1BQ02	ELMO domain-containing protein 2 OS=Trichinella spiralis OX=6334 GN=CAP2 PE=4 SV=1	CAP2	43.853									2.9	1	1	1	cytoplasm				K23538	ELMOD; ELMO domain-containing protein				S	KOG2998	Uncharacterized conserved protein
A0A0V1BCS8	"Methylmalonyl-CoA epimerase, mitochondrial (Fragment) OS=Trichinella spiralis OX=6334 GN=MCEE PE=3 SV=1"	MCEE	27.407					4.1	1	1	1					cytoplasm				K05606	MCEE, epi; methylmalonyl-CoA/ethylmalonyl-CoA epimerase [EC:5.1.99.1]	map00280 Valine, leucine and isoleucine degradation; map00630 Glyoxylate and dicarboxylate metabolism; map00640 Propanoate metabolism; map01100 Metabolic pathways; map01200 Carbon metabolism			G	KOG2944	Glyoxalase
A0A0V1ASV7	Neuroligin-3 (Fragment) OS=Trichinella spiralis OX=6334 GN=Nlgn3 PE=4 SV=1	Nlgn3	30.034					3.1	0	1	1	3.1	0	1	1	cytoplasm							PF00135	Carboxylesterase family	I	KOG1516	Carboxylesterase and related proteins
A0A0V1BPQ6	"Zinc finger, C3HC4 type(predicted) OS=Trichinella spiralis OX=6334 GN=T01_3627 PE=4 SV=1"	T01_3627	111.7					1.8	0	1	1					plasma membrane
A0A0V1BXS6	Calnexin (Fragment) OS=Trichinella spiralis OX=6334 GN=CANX PE=3 SV=1	CANX	65.956					2.4	1	1	1					endoplasmic reticulum	GO:0006950 response to stress; GO:0006986 response to unfolded protein; GO:0007154 cell communication; GO:0007165 signal transduction; GO:0009266 response to temperature stimulus; GO:0009408 response to heat; GO:0009628 response to abiotic stimulus; GO:0009987 cellular process; GO:0010033 response to organic substance; GO:0023052 signaling; GO:0030968 endoplasmic reticulum unfolded protein respon…	GO:0005622 intracellular; GO:0005623 cell; GO:0005737 cytoplasm; GO:0005783 endoplasmic reticulum; GO:0005789 endoplasmic reticulum membrane; GO:0012505 endomembrane system; GO:0016020 membrane; GO:0016021 integral component of membrane; GO:0030176 integral component of endoplasmic reticulum membrane; GO:0031224 intrinsic component of membrane; GO:0031227 intrinsic component of endoplasmic reticu…	GO:0005488 binding; GO:0005509 calcium ion binding; GO:0043167 ion binding; GO:0043169 cation binding; GO:0046872 metal ion binding;	K08054	CANX; calnexin	map04141 Protein processing in endoplasmic reticulum; map04145 Phagosome; map04612 Antigen processing and presentation; map04918 Thyroid hormone synthesis; map05166 Human T-cell leukemia virus 1 infection			O	KOG0675	Calnexin
A0A0V1BQP4	Uncharacterized protein OS=Trichinella spiralis OX=6334 GN=T01_9426 PE=4 SV=1	T01_9426	12.955									7.8	0	1	1	nucleus
A0A0V1BRR1	Deoxyribonuclease-2-alpha OS=Trichinella spiralis OX=6334 GN=DNASE2 PE=3 SV=1	DNASE2	38.238					17.2	7	5	1	14.9	5	4	1	extracellular				K01158	DNASE2; deoxyribonuclease II [EC:3.1.22.1]	map04142 Lysosome			S	KOG3825	Deoxyribonuclease II
A0A0V1B4K0	Uncharacterized protein OS=Trichinella spiralis OX=6334 GN=T01_5171 PE=4 SV=1	T01_5171	29.187									2.7	0	1	1	nucleus
A0A0V1AV03	Uncharacterized protein OS=Trichinella spiralis OX=6334 GN=T01_15690 PE=4 SV=1	T01_15690	10.999					7.3	1	1	1					plasma membrane
A0A0V1B3J8	Retrovirus-related Pol polyprotein from transposon(predicted) OS=Trichinella spiralis OX=6334 GN=T01_13149 PE=4 SV=1	T01_13149	17.913					7	1	1	1					mitochondria
A0A0V1BA26	UTP--glucose-1-phosphate uridylyltransferase OS=Trichinella spiralis OX=6334 GN=UGP2 PE=3 SV=1	UGP2	58.791									2.1	1	1	1	cytoplasm				K00963	UGP2, galU, galF; UTP--glucose-1-phosphate uridylyltransferase [EC:2.7.7.9]	map00040 Pentose and glucuronate interconversions; map00052 Galactose metabolism; map00500 Starch and sucrose metabolism; map00520 Amino sugar and nucleotide sugar metabolism; map01100 Metabolic pathways			G	KOG2638	UDP-glucose pyrophosphorylase
E5SY67	Gluconate kinase(predicted) OS=Trichinella spiralis OX=6334 GN=T01_1871 PE=4 SV=1	T01_1871	33.44					12.4	3	3	3					extracellular
A0A0V1B8W0	Uncharacterized protein OS=Trichinella spiralis OX=6334 GN=T01_6512 PE=4 SV=1	T01_6512	10.117									9.1	1	1	1	extracellular
A0A0V1BKR1	Endoplasmin (Fragment) OS=Trichinella spiralis OX=6334 GN=HSP90B1 PE=3 SV=1	HSP90B1	92.888					1.5	1	1	1	2.5	2	2	2	extracellular				K09487	HSP90B, TRA1; heat shock protein 90kDa beta	map04141 Protein processing in endoplasmic reticulum; map04151 PI3K-Akt signaling pathway; map04657 IL-17 signaling pathway; map04915 Estrogen signaling pathway; map04918 Thyroid hormone synthesis; map05200 Pathways in cancer; map05215 Prostate cancer; map05418 Fluid shear stress and atherosclerosis	PF02518	Histidine kinase-, DNA gyrase B-, and HSP90-like ATPase	O	KOG0020	Endoplasmic reticulum glucose-regulated protein (GRP94/endoplasmin), HSP90 family
A0A0V1BC86	26S proteasome non-ATPase regulatory subunit 1 OS=Trichinella spiralis OX=6334 GN=T01_7132 PE=3 SV=1	T01_7132	144.38									1.6	2	2	2	cytoplasm		GO:0005622 intracellular; GO:0005623 cell; GO:0005634 nucleus; GO:0005635 nuclear envelope; GO:0005737 cytoplasm; GO:0005819 spindle; GO:0005856 cytoskeleton; GO:0005886 plasma membrane; GO:0005938 cell cortex; GO:0012505 endomembrane system; GO:0015630 microtubule cytoskeleton; GO:0016020 membrane; GO:0031090 organelle membrane; GO:0031965 nuclear membrane; GO:0031967 organelle envelope; GO:0031…	GO:0005080 protein kinase C binding; GO:0005488 binding; GO:0005515 protein binding; GO:0019899 enzyme binding; GO:0019900 kinase binding; GO:0019901 protein kinase binding;	K03032	PSMD1, RPN2; 26S proteasome regulatory subunit N2	map03050 Proteasome; map05169 Epstein-Barr virus infection			O	KOG4357	Uncharacterized conserved protein (involved in mesoderm differentiation in humans)
A0A0V1BND0	Leucine-rich repeat-containing protein 47 OS=Trichinella spiralis OX=6334 GN=Lrrc47 PE=3 SV=1	Lrrc47	79.197					1.2	0	1	1					nucleus							PF03483; PF01246	B3/4 domain; Ribosomal protein L24e	J	KOG2472	Phenylalanyl-tRNA synthetase beta subunit
A0A0V1B5I6	Homeobox protein extradenticle (Fragment) OS=Trichinella spiralis OX=6334 GN=exd PE=3 SV=1	exd	44.635									3	0	1	1	nucleus	GO:0001704 formation of primary germ layer; GO:0001707 mesoderm formation; GO:0001708 cell fate specification; GO:0001710 mesodermal cell fate commitment; GO:0003002 regionalization; GO:0006355 regulation of transcription, DNA-templated; GO:0006357 regulation of transcription by RNA polymerase II; GO:0007275 multicellular organism development; GO:0007369 gastrulation; GO:0007389 pattern specifica…	GO:0005622 intracellular; GO:0005623 cell; GO:0005634 nucleus; GO:0005667 transcription regulator complex; GO:0032991 protein-containing complex; GO:0043226 organelle; GO:0043227 membrane-bounded organelle; GO:0043229 intracellular organelle; GO:0043231 intracellular membrane-bounded organelle; GO:0090575 RNA polymerase II transcription regulator complex;	GO:0000976 transcription regulatory region sequence-specific DNA binding; GO:0001067 regulatory region nucleic acid binding; GO:0001221 transcription cofactor binding; GO:0001223 transcription coactivator binding; GO:0001224 RNA polymerase II transcription cofactor binding; GO:0001225 RNA polymerase II transcription coactivator binding; GO:0003676 nucleic acid binding; GO:0003677 DNA binding; GO:…	K09355	PBX1; pre-B-cell leukemia transcription factor 1	map04927 Cortisol synthesis and secretion; map04934 Cushing syndrome; map05202 Transcriptional misregulation in cancer	PF00046	Homeobox domain	K	KOG0774	Transcription factor PBX and related HOX domain proteins
A0A0V1AW24	DNA-directed RNA polymerase I subunit RPA49 OS=Trichinella spiralis OX=6334 GN=polr1e PE=3 SV=1	polr1e	56.461					1.4	1	1	1					cytoplasm	GO:0001188 RNA polymerase I preinitiation complex assembly; GO:0006139 nucleobase-containing compound metabolic process; GO:0006351 transcription, DNA-templated; GO:0006352 DNA-templated transcription, initiation; GO:0006353 DNA-templated transcription, termination; GO:0006354 DNA-templated transcription, elongation; GO:0006360 transcription by RNA polymerase I; GO:0006361 transcription initiatio…	GO:0000428 DNA-directed RNA polymerase complex; GO:0001650 fibrillar center; GO:0005622 intracellular; GO:0005623 cell; GO:0005634 nucleus; GO:0005654 nucleoplasm; GO:0005730 nucleolus; GO:0005736 RNA polymerase I complex; GO:0030880 RNA polymerase complex; GO:0031974 membrane-enclosed lumen; GO:0031981 nuclear lumen; GO:0032991 protein-containing complex; GO:0043226 organelle; GO:0043227 membran…	GO:0001179 RNA polymerase I general transcription initiation factor binding; GO:0003824 catalytic activity; GO:0003899 DNA-directed 5'-3' RNA polymerase activity; GO:0005488 binding; GO:0005515 protein binding; GO:0008134 transcription factor binding; GO:0016740 transferase activity; GO:0016772 transferase activity, transferring phosphorus-containing groups; GO:0016779 nucleotidyltransferase acti…	K03005	RPA49, POLR1E; DNA-directed RNA polymerase I subunit RPA49	map03020 RNA polymerase			K	KOG4183	RNA polymerase I 49 kDa subunit
A0A0V1BBN3	Dolichyl-diphosphooligosaccharide--protein glycosyltransferase 48 kDa subunit OS=Trichinella spiralis OX=6334 GN=DDOST PE=3 SV=1	DDOST	80.741					1	0	1	1	1	0	1	1	extracellular				K12670	WBP1; oligosaccharyltransferase complex subunit beta	map00510 N-Glycan biosynthesis; map00513 Various types of N-glycan biosynthesis; map01100 Metabolic pathways; map04141 Protein processing in endoplasmic reticulum			G	KOG2754	Oligosaccharyltransferase, beta subunit
[truncated: 21 more rows]

## Sheet: Top 50 enriched proteins
Protein accession	Protein description	Unique pedtides	Gene name	Sequence coverage (%)
A0A0V1B506	Vitellogenin (Fragment)	53	T01_5226	14.3
A0A0V1BDE1	Serine protease 30	7	Prss30	11.5
A0A0V1BJP9	Snake venom 5'-nucleotidase	1	T01_12809	27.3
A0A0V1BCS6	Mannose-6-phosphate isomerase	18	T01_7294	4
[truncated: 46 more rows]

## Sheet: Cross protein sequence
Protein information				Ts_EVs1				Ts_EVs2				Ts_EVs3
[truncated: 306 more rows]

[truncated: 5 more sheets: Top 50 enriched cross proteins, Top 50 classification, Tick, Taenia asiatica, Cysticercus pisoliformis]
